# Supplementary material for: Building an adverse outcome pathway network for estrogen-, androgen- and steroidogenesis-mediated reproductive toxicity
Source: Front Toxicol. 2024 Mar 26;6:1357717. doi: 10.3389/ftox.2024.1357717 (PMC11005472; doi:10.3389/ftox.2024.1357717)
Supplement: Supplementary file 3 [file Table1.XLSX]

## Sheet: Parameters and key terms
Type of parameter	Table in ECHA/EFSA GD	Modality	Parameter in EFSA/ECHA GD	Key terms
In vitro mechanistic	12	A	Androgen receptor binding/transactivation	androgen
In vitro mechanistic	12	S	Aromatase	aromatase, CYP19
In vitro mechanistic	12	E	Estrogen receptor binding/transactivation	estrogen, oestrogen
In vitro mechanistic	12	S	Steroidogenesis (oestradiol and/or testosterone synthesis)	steroidogenesis
In vivo mechanistic-mammalian	13	N	Adrenals weight	adrenal
In vivo mechanistic-mammalian	13	A	Cowper’s glands weight	cowper
In vivo mechanistic-mammalian	13	EAS	Epididymis weight	epididymis
In vivo mechanistic-mammalian	13, 14	EAS	Oestradiol level	estradiol, oestradiol, estrone, oestrone
In vivo mechanistic-mammalian	13, 14	EAS	Follicle stimulating hormone (FSH) level	Follicle stimulating hormone, FSH, follicle
In vivo mechanistic-mammalian	13	A	Glans penis weight	penis
In vivo mechanistic-mammalian	13	E	Keratinisation and cornification of vagina	vagina
In vivo mechanistic-mammalian	13	A	LABC weight	levator ani-bulbocavernosus
In vivo mechanistic-mammalian	13, 14	EAS	Luteinising hormone (LH) level	luteinising hormone, LH
In vivo mechanistic-mammalian	13	E	Proliferation of endometrial epithelium	endometrium, endometrial
In vivo mechanistic-mammalian	13	A	Prostate weight	prostate
In vivo mechanistic-mammalian	13	A	Seminal vesicles weight	seminal
In vivo mechanistic-mammalian	13	EAS	Steroidogenesis (genes/enzyme changes)	steroidogenesis
In vivo mechanistic-mammalian	13	EAS	Testis weight	testis, testes
In vivo mechanistic-mammalian	13, 14	EAS	Testosterone level	androgen, testosterone, dihydrotestosterone, DHT, dehydroepiandrosterone, DHEA
In vivo mechanistic-mammalian	13	E	Uterus histopathology	uterus
In vivo mechanistic-mammalian	13	EA	Uterus weight	uterus
In vivo mechanistic-mammalian	13	EA	Vaginal opening	vagina
EATS-mediated-mammalian	14	EAS	Accessory sex organs histopathology	prostate, seminal, coagulating, levator ani-bulbocavernosus, Cowper, penis
EATS-mediated-mammalian	14	EA	Age at first oestrus	oestrus, estrus
EATS-mediated-mammalian	14	EAS	Age at balanopreputial separation	balanopreputial
EATS-mediated-mammalian	14	EAS	Age at vaginal opening	vagina
EATS-mediated-mammalian	14	EAS	Anogenital distance	anogenital
EATS-mediated-mammalian	14	EAS	Cervix histopathology	cervix
EATS-mediated-mammalian	14	EAS	Coagulating gland histopathology	coagulating
EATS-mediated-mammalian	14	EAS	Coagulating gland weight	coagulating
EATS-mediated-mammalian	14	EAS	Cowper’s gland weight	cowper
EATS-mediated-mammalian	14	EAS	Epididymis histopathology	epididymis
EATS-mediated-mammalian	14	EAS	Epididymis weight	epididymis
EATS-mediated-mammalian	14	EAS	Oestrus cyclicity	oestrus, estrus
EATS-mediated-mammalian	14	EAS	Glans penis weight	penis
EATS-mediated-mammalian	14	EAS	Genital abnormalities	genital
EATS-mediated-mammalian	14	EAS	LABC weight	levator ani-bulbocavernosus
EATS-mediated-mammalian	14	EAS	Mammary gland histopathology (male)	mammary, breast
EATS-mediated-mammalian	14	EAS	Mammary gland histopathology (female)	mammary, breast
EATS-mediated-mammalian	14	A	Nipple development	nipple
EATS-mediated-mammalian	14	EAS	Ovary histopathology	ovary
EATS-mediated-mammalian	14	EAS	Ovary weight	ovary
EATS-mediated-mammalian	14	EAS	Oviduct histopathology	oviduct
EATS-mediated-mammalian	14	EAS	Prostate histopathology (with seminal vesicles and coagulating glands)	prostate, seminal, coagulating
EATS-mediated-mammalian	14	EAS	Prostate weight	prostate
EATS-mediated-mammalian	14	EAS	Seminal vesicles histopathology	seminal
EATS-mediated-mammalian	14	EAS	Seminal vesicles weight	seminal
EATS-mediated-mammalian	14	EAS	Sperm morphology	sperm
EATS-mediated-mammalian	14	EAS	Sperm motility	sperm
EATS-mediated-mammalian	14	EAS	Sperm numbers	sperm
EATS-mediated-mammalian	14	EAS	Testis histopathology	testis, testes
EATS-mediated-mammalian	14	EAS	Testis weight	testis, testes
EATS-mediated-mammalian	14	EAS	Uterus histopathology (with cervix)	uterus, cervix
EATS-mediated-mammalian	14	EAS	Uterus weight (with cervix)	uterus, cervix
EATS-mediated-mammalian	14	EAS	Vagina histopathology	vagina
EATS-mediated-mammalian	14	EAS	Vaginal smears	vagina
sensitive to, but not diagnostic of, EATS-mammalian	14	N	Adrenals histopathology	adrenal
sensitive to, but not diagnostic of, EATS-mammalian	14	N	Adrenals weight	adrenal
sensitive to, but not diagnostic of, EATS-mammalian	14	N	Auditory startle	auditory
sensitive to, but not diagnostic of, EATS-mammalian	14	N	Brain histopathological examination	brain
sensitive to, but not diagnostic of, EATS-mammalian	14	N	Brain morphometric (quantitative) evaluation	brain
sensitive to, but not diagnostic of, EATS-mammalian	14	N	Brain weight	brain
sensitive to, but not diagnostic of, EATS-mammalian	14	N	Dystocia	dystocia
sensitive to, but not diagnostic of, EATS-mammalian	14	N	Fertility	fertility
sensitive to, but not diagnostic of, EATS-mammalian	14	N	Fetal development (or physical development of the fetuses?)	fetus, fetal
sensitive to, but not diagnostic of, EATS-mammalian	14	N	Functional observation battery	Functional observation battery
sensitive to, but not diagnostic of, EATS-mammalian	14	N	Gestation length	gestation
sensitive to, but not diagnostic of, EATS-mammalian	14	N	Learning and memory in offspring	learning, memory
sensitive to, but not diagnostic of, EATS-mammalian	14	N	Litter size	litter, pup
sensitive to, but not diagnostic of, EATS-mammalian	14	N	Litter viability	litter, pup
sensitive to, but not diagnostic of, EATS-mammalian	14	N	Litter/pup weight	litter, pup
sensitive to, but not diagnostic of, EATS-mammalian	14	N	Motor activity	motor
sensitive to, but not diagnostic of, EATS-mammalian	14	N	Motor and sensory function	moter, sensory
sensitive to, but not diagnostic of, EATS-mammalian	14	N	Number of implantations, corpora lutea	implantation, corpura lutea, corpus luteum
sensitive to, but not diagnostic of, EATS-mammalian	14	N	Number of live births	birth
sensitive to, but not diagnostic of, EATS-mammalian	14	N	Numbers of embryonic or fetal deaths and viable fetuses	embryo, fetus
sensitive to, but not diagnostic of, EATS-mammalian	14	N	Number of ovarian follicles	ovary, follicle
sensitive to, but not diagnostic of, EATS-mammalian	14	N	Pituitary histopathology	pituitary
sensitive to, but not diagnostic of, EATS-mammalian	14	N	Pituitary weight	pituitary
sensitive to, but not diagnostic of, EATS-mammalian	14	N	Postimplantation loss	implantation
sensitive to, but not diagnostic of, EATS-mammalian	14	N	Pre-implantation loss	implantation
sensitive to, but not diagnostic of, EATS-mammalian	14	N	Presence of anomalies (external, visceral, skeletal)	anomalies
sensitive to, but not diagnostic of, EATS-mammalian	14	N	Pup development	pup
sensitive to, but not diagnostic of, EATS-mammalian	14	N	Pup survival index	pup
sensitive to, but not diagnostic of, EATS-mammalian	14	N	Reproduction	reproduction
sensitive to, but not diagnostic of, EATS-mammalian	14	N	Sex ratio	sex
sensitive to, but not diagnostic of, EATS-mammalian	14	N	Time to mating	mate, mating
sensitive to, but not diagnostic of, EATS-mammalian	14	N	Tumour types	tumour, tumor
In vivo mechanistic-fish	15	EAS	VTG in females	vitellogenin, VTG
In vivo mechanistic-fish	15	EAS	VTG in males	vitellogenin, VTG
In vivo mechanistic-fish	15	A	Spiggin	spiggin
EATS-mediated-fish	15	A	Male SSC in females	secondary sex characteristics
EATS-mediated-fish	15	EAS	Male SSC in males	secondary sex characteristics
EATS-mediated-fish	15	EAS	Specific gonad histopathology	gonad
EATS-mediated-fish	15	EA	Sex ratio (female biased)	sex
EATS-mediated-fish	15	EAS	Sex ratio (male biased)	sex
EATS-mediated-fish	15	E	Transcriptional activity of cyp19a1b
sensitive to, but not diagnostic of, EATS-fish	15	N	Behaviour	behaviour
sensitive to, but not diagnostic of, EATS-fish	15	N	Length
sensitive to, but not diagnostic of, EATS-fish	15	N	Morphological abnormalities
sensitive to, but not diagnostic of, EATS-fish	15	N	Gonadosomatic index	gonadosomatic index
sensitive to, but not diagnostic of, EATS-fish	15	N	Embryo time to hatch	embryo, hatch
sensitive to, but not diagnostic of, EATS-fish	15	N	Reproduction (fecundity, fertility)	reproduction, fecundity, fertility
sensitive to, but not diagnostic of, EATS-fish	15	N	Survival	survival
sensitive to, but not diagnostic of, EATS-fish	15	N	Larval survival and length	larva
sensitive to, but not diagnostic of, EATS-fish	15	N	Survival of embryos	embryo
sensitive to, but not diagnostic of, EATS-fish	15	N	Time to maturity (time to first spawn)	spawn
sensitive to, but not diagnostic of, EATS-fish	15	N	Hatching success	hatch
sensitive to, but not diagnostic of, EATS-fish	15	N	Histopathology (liver, kidney)
sensitive to, but not diagnostic of, EATS-fish	15	N	Body weight
In vivo mechanistic-amphibians	16	EAS	Plasma level of VTG	vitellogenin, VTG
EATS-mediated-amphibian	16	EA	Histopathology (gonad, reproductive ducts)	gonad, reproductive
EATS-mediated-amphibian	16	EA	Sex ratio (phenotypic (gonad histology), genetic)	sex, gonad
sensitive to, but not diagnostic of, EATS-amphibian	16	N	Body weight
sensitive to, but not diagnostic of, EATS-amphibian	16	N	Snout-vent length/Growth	Snout-vent
sensitive to, but not diagnostic of, EATS-amphibian	16	N	Malformations	malformation
sensitive to, but not diagnostic of, EATS-amphibian	16	N	Mortality	mortality
sensitive to, but not diagnostic of, EATS-amphibian	16	N	Behaviour	behaviour
sensitive to, but not diagnostic of, EATS-amphibian	16	N	Histopathology (liver, kidney)
sensitive to, but not diagnostic of, EATS-amphibian	16	N	Liver weight, liver somatic index
In vivo mechanistic-birds	17	EATS	Oestradiol, testosterone and thyroid hormone levels measurements (egg yolk, adult, thyroid hormone from thyroid gland)	estradiol, oestradiol, estrone, oestrone, androgen, testosterone, dihydrotestosterone, DHT, dehydroepiandrosterone, DHEA
EATS-mediated-birds	17	EAT	Histopathology (thyroid gland, gonad)	gonad
EATS-mediated-birds	17	EA	Phenotypic and genotypic sex ratio	sex
sensitive to, but not diagnostic of, EATS-birds	17	N	Gross pathology
sensitive to, but not diagnostic of, EATS-birds	17	N	Hatchability	hatch
sensitive to, but not diagnostic of, EATS-birds	17	N	Egg fertility (embryonic day 8)	egg
sensitive to, but not diagnostic of, EATS-birds	17	N	Eggshell thickness	egg
sensitive to, but not diagnostic of, EATS-birds	17	N	Eggshell strength (Newton)	egg
sensitive to, but not diagnostic of, EATS-birds	17	N	Egg viability (% viable embryo of egg set)	egg
sensitive to, but not diagnostic of, EATS-birds	17	N	Embryo viability (embryonic day 15)	embryo
sensitive to, but not diagnostic of, EATS-birds	17	N	Egg production	egg
sensitive to, but not diagnostic of, EATS-birds	17	N	Cracked eggs	egg
sensitive to, but not diagnostic of, EATS-birds	17	N	Body weight
sensitive to, but not diagnostic of, EATS-birds	17	N	Survival	survival
sensitive to, but not diagnostic of, EATS-birds	17	N	Viable embryos	embryo
sensitive to, but not diagnostic of, EATS-birds	17	N	Number of 14-day old survivors	survival
sensitive to, but not diagnostic of, EATS-birds	17	N	Time to female reproductive maturation (first egg production)	reproduction, reproductive, egg
sensitive to, but not diagnostic of, EATS-birds	17	N	Time to male reproductive maturation (first foam production)	reproduction, reproductive
sensitive to, but not diagnostic of, EATS-birds	17	N	Histopathology (liver, kidney)

## Sheet: Cytoscape input-before comb KEs
Event	AOP	Event_Type	Description	Target	Relationship	Adjacency	Evidence	Quantitative	Direction	Object_Source	Object_Ontology_ID	Object_Term	Process_Source	Process_Ontology_ID	Process_Term
3	25	KE	Reduction, 17beta-estradiol synthesis by ovarian granulosa cells	219	5	adjacent	High	Moderate	decreased	CHEBI	CHEBI:16469	17beta-estradiol	GO	GO:0006703	estrogen biosynthetic process
3	123	KE	Reduction, 17beta-estradiol synthesis by ovarian granulosa cells	219	5	adjacent	NA	NA	decreased	CHEBI	CHEBI:16469	17beta-estradiol	GO	GO:0006703	estrogen biosynthetic process
3	7	KE	Reduction, 17beta-estradiol synthesis by ovarian granulosa cells	219	5	adjacent	High	NA	decreased	CHEBI	CHEBI:16469	17beta-estradiol	GO	GO:0006703	estrogen biosynthetic process
3	310	KE	Reduction, 17beta-estradiol synthesis by ovarian granulosa cells	219	5	adjacent	High	Moderate	decreased	CHEBI	CHEBI:16469	17beta-estradiol	GO	GO:0006703	estrogen biosynthetic process
3	122	KE	Reduction, 17beta-estradiol synthesis by ovarian granulosa cells	219	5	adjacent	High	Moderate	decreased	CHEBI	CHEBI:16469	17beta-estradiol	GO	GO:0006703	estrogen biosynthetic process
3	23	KE	Reduction, 17beta-estradiol synthesis by ovarian granulosa cells	219	5	adjacent	High	Low	decreased	CHEBI	CHEBI:16469	17beta-estradiol	GO	GO:0006703	estrogen biosynthetic process
18	310	MIE	Activation, AhR	944	972	adjacent	High	Moderate	increased	PR	PR:000003858	aryl hydrocarbon receptor	GO	GO:0004874	aryl hydrocarbon receptor activity
25	23	MIE	Agonism, Androgen receptor	129	31	adjacent	Low	Low	increased	PR	PR:000004191	androgen receptor	GO	GO:0004882	androgen receptor activity
25	23	MIE	Agonism, Androgen receptor	274	32	non-adjacent	Moderate	Low	increased	PR	PR:000004191	androgen receptor	GO	GO:0004882	androgen receptor activity
25	376	MIE	Agonism, Androgen receptor	1790	2260	adjacent	NA	NA	increased	PR	PR:000004191	androgen receptor	GO	GO:0004882	androgen receptor activity
25	376	MIE	Agonism, Androgen receptor	1791	2349	non-adjacent	NA	NA	increased	PR	PR:000004191	androgen receptor	GO	GO:0004882	androgen receptor activity
25	23	MIE	Agonism, Androgen receptor	285	1385	non-adjacent	High	Low	increased	PR	PR:000004191	androgen receptor	GO	GO:0004882	androgen receptor activity
25	23	MIE	Agonism, Androgen receptor	3	1384	non-adjacent	Moderate	Low	increased	PR	PR:000004191	androgen receptor	GO	GO:0004882	androgen receptor activity
26	306	MIE	Antagonism, Androgen receptor	1614	2130	adjacent	High	High
26	306	MIE	Antagonism, Androgen receptor	1688	2123	non-adjacent	Moderate	Low
26	344	MIE	Antagonism, Androgen receptor	1614	2130	adjacent	High	NA
26	344	MIE	Antagonism, Androgen receptor	1786	2133	non-adjacent	Moderate	Low
26	345	MIE	Antagonism, Androgen receptor	286	2201	adjacent	High	Moderate
26	372	MIE	Antagonism, Androgen receptor
26	477	MIE	Antagonism, Androgen receptor	1614	2130	adjacent	High	NA
27	19	MIE	N/A, Androgen receptor, Antagonism	286	33	adjacent	NA	NA	decreased	PR	PR:000004191	androgen receptor	GO	GO:0004882	androgen receptor activity
27	19	MIE	N/A, Androgen receptor, Antagonism	310	35	adjacent	NA	NA	decreased	PR	PR:000004191	androgen receptor	GO	GO:0004882	androgen receptor activity
36	346	MIE	Inhibition, Aromatase	1791	2350	non-adjacent	Moderate	NA	decreased	PR	PR:000006100	aromatase	GO	GO:0070330	aromatase activity
36	346	MIE	Inhibition, Aromatase	1789	2144	adjacent	High	NA	decreased	PR	PR:000006100	aromatase	GO	GO:0070330	aromatase activity
36	346	MIE	Inhibition, Aromatase	1790	2167	non-adjacent	High	NA	decreased	PR	PR:000006100	aromatase	GO	GO:0070330	aromatase activity
36	25	MIE	Inhibition, Aromatase	3	45	adjacent	High	Moderate	decreased	PR	PR:000006100	aromatase	GO	GO:0070330	aromatase activity
78	122	AO	Reduction, Cumulative fecundity and spawning	360	94	adjacent	NA	NA	decreased				VT	VT:1000294	egg quantity
78	29	KE	Reduction, Cumulative fecundity and spawning						decreased				VT	VT:1000294	egg quantity
78	30	KE	Reduction, Cumulative fecundity and spawning	360	94	adjacent	Moderate	Moderate	decreased				VT	VT:1000294	egg quantity
78	123	AO	Reduction, Cumulative fecundity and spawning	360	94	adjacent	NA	NA	decreased				VT	VT:1000294	egg quantity
78	25	KE	Reduction, Cumulative fecundity and spawning	360	94	adjacent	Moderate	Moderate	decreased				VT	VT:1000294	egg quantity
78	23	KE	Reduction, Cumulative fecundity and spawning	360	94	adjacent	Moderate	Moderate	decreased				VT	VT:1000294	egg quantity
78	310	AO	Reduction, Cumulative fecundity and spawning	360	94	adjacent	Moderate	Moderate	decreased				VT	VT:1000294	egg quantity
78	271	AO	Reduction, Cumulative fecundity and spawning						decreased				VT	VT:1000294	egg quantity
78	289	KE	Reduction, Cumulative fecundity and spawning	360	94	adjacent	High	High	decreased				VT	VT:1000294	egg quantity
79	102	MIE	Inhibition, Cyclooxygenase activity	687	689	adjacent	Moderate	Low	decreased	PR	PR:000013427; PR:000013428	prostaglandin G/H synthase 1; prostaglandin G/H synthase 2	GO	GO:0004666	prostaglandin-endoperoxide synthase activity
79	103	MIE	Inhibition, Cyclooxygenase activity	687	689	adjacent	Moderate	Low	decreased	PR	PR:000013427; PR:000013428	prostaglandin G/H synthase 1; prostaglandin G/H synthase 2	GO	GO:0004666	prostaglandin-endoperoxide synthase activity
111	29	MIE	Agonism, Estrogen receptor	307	128	adjacent	High	NA	increased	PR	PR:000007204	estrogen receptor	GO	GO:0030284	estrogen receptor activity
111	29	MIE	Agonism, Estrogen receptor	363	126	adjacent	High	NA	increased	PR	PR:000007204	estrogen receptor	GO	GO:0030284	estrogen receptor activity
111	29	MIE	Agonism, Estrogen receptor	364	127	adjacent	High	NA	increased	PR	PR:000007204	estrogen receptor	GO	GO:0030284	estrogen receptor activity
111	52	MIE	Agonism, Estrogen receptor						increased	PR	PR:000007204	estrogen receptor	GO	GO:0030284	estrogen receptor activity
112	443	KE	Antagonism, Estrogen receptor	1457	2613	adjacent	High	High	decreased	PR	PR:000007204	estrogen receptor	GO	GO:0030284	estrogen receptor activity
112	30	MIE	Antagonism, Estrogen receptor	285	129	adjacent	High	Low	decreased	PR	PR:000007204	estrogen receptor	GO	GO:0030284	estrogen receptor activity
129	23	KE	Reduction, Gonadotropins, circulating concentrations	274	143	adjacent	High	Low	decreased	CHEBI	CHEBI:81568; CHEBI:81569	Luteinizing hormone; Follicle stimulating hormone
155	443	KE	Inadequate DNA repair	185	164	adjacent	High	High	functional change	CHEBI	CHEBI:16991	deoxyribonucleic acid	GO	GO:0006281	DNA repair
176	476	KE	Damaging, Mitochondria						functional change	GO	GO:0005739	mitochondrion	GO	GO:0061726	mitochondrion disassembly
177	200	KE	N/A, Mitochondrial dysfunction 1						functional change	GO	GO:0005739	mitochondrion
185	443	KE	Increase, Mutations	1980	2609	adjacent	Moderate	Moderate	increased	CHEBI	CHEBI:16991	deoxyribonucleic acid	MESH	D009154	mutation
219	310	KE	Reduction, Plasma 17beta-estradiol concentrations	285	252	adjacent	High	Moderate	decreased	CHEBI	CHEBI:16469	17beta-estradiol
219	123	KE	Reduction, Plasma 17beta-estradiol concentrations	285	252	adjacent	NA	NA	decreased	CHEBI	CHEBI:16469	17beta-estradiol
219	289	KE	Reduction, Plasma 17beta-estradiol concentrations	221	1386	adjacent	High	High	decreased	CHEBI	CHEBI:16469	17beta-estradiol
219	310	KE	Reduction, Plasma 17beta-estradiol concentrations	221	1386	non-adjacent	High	Moderate	decreased	CHEBI	CHEBI:16469	17beta-estradiol
219	7	KE	Reduction, Plasma 17beta-estradiol concentrations	405	392	adjacent	High	NA	decreased	CHEBI	CHEBI:16469	17beta-estradiol
219	23	KE	Reduction, Plasma 17beta-estradiol concentrations	285	252	adjacent	High	Moderate	decreased	CHEBI	CHEBI:16469	17beta-estradiol
219	25	KE	Reduction, Plasma 17beta-estradiol concentrations	285	252	adjacent	High	Moderate	decreased	CHEBI	CHEBI:16469	17beta-estradiol
219	271	KE	Reduction, Plasma 17beta-estradiol concentrations	221	1386	adjacent	High	High	decreased	CHEBI	CHEBI:16469	17beta-estradiol
219	25	KE	Reduction, Plasma 17beta-estradiol concentrations	221	1386	non-adjacent	High	Moderate	decreased	CHEBI	CHEBI:16469	17beta-estradiol
219	122	KE	Reduction, Plasma 17beta-estradiol concentrations	285	252	adjacent	High	Moderate	decreased	CHEBI	CHEBI:16469	17beta-estradiol
219	23	KE	Reduction, Plasma 17beta-estradiol concentrations	221	1386	non-adjacent	High	Moderate	decreased	CHEBI	CHEBI:16469	17beta-estradiol
220	29	KE	Increase, Plasma vitellogenin concentrations	252	254	adjacent	High	NA	increased	MESH	D014819	vitellogenins
221	23	KE	Reduction, Plasma vitellogenin concentrations	309	255	adjacent	Moderate	Low	decreased	MESH	D014819	vitellogenins
221	30	KE	Reduction, Plasma vitellogenin concentrations	309	255	adjacent	Moderate	Low	decreased	MESH	D014819	vitellogenins
221	310	KE	Reduction, Plasma vitellogenin concentrations	309	255	adjacent	Moderate	Low	decreased	MESH	D014819	vitellogenins
221	271	KE	Reduction, Plasma vitellogenin concentrations	78	1769	adjacent	High	High	decreased	MESH	D014819	vitellogenins
221	122	KE	Reduction, Plasma vitellogenin concentrations	309	255	adjacent	Moderate	NA	decreased	MESH	D014819	vitellogenins
221	123	KE	Reduction, Plasma vitellogenin concentrations	309	255	adjacent	NA	NA	decreased	MESH	D014819	vitellogenins
221	289	KE	Reduction, Plasma vitellogenin concentrations	78	1769	adjacent	High	High	decreased	MESH	D014819	vitellogenins
221	25	KE	Reduction, Plasma vitellogenin concentrations	309	255	adjacent	Moderate	Low	decreased	MESH	D014819	vitellogenins
227	51	MIE	Activation, PPARα						increased	PR	PR:000013056	peroxisome proliferator-activated receptor alpha	GO	GO:0035357	peroxisome proliferator activated receptor signaling pathway
227	18	MIE	Activation, PPARα	266	369	non-adjacent	Moderate	NA	increased	PR	PR:000013056	peroxisome proliferator-activated receptor alpha	GO	GO:0035357	peroxisome proliferator activated receptor signaling pathway
227	323	MIE	Activation, PPARα	807	2073	adjacent	High	Not Specified	increased	PR	PR:000013056	peroxisome proliferator-activated receptor alpha	GO	GO:0035357	peroxisome proliferator activated receptor signaling pathway
227	18	MIE	Activation, PPARα	289	370	non-adjacent	Low	NA	increased	PR	PR:000013056	peroxisome proliferator-activated receptor alpha	GO	GO:0035357	peroxisome proliferator activated receptor signaling pathway
240	19	KE	Feminisation or incomplete development, Primary and accessory male sex organs	337	266	adjacent	NA	NA	arrested	UBERON	UBERON:0003135	male reproductive organ	GO	GO:0032502	developmental process
252	29	KE	Increase, Renal pathology due to VTG deposition	339	280	adjacent	High	NA	increased				MESH	D007674	Kidney Diseases
266	18	KE	Decrease, Steroidogenic acute regulatory protein (STAR)	447	436	adjacent	Moderate	NA	decreased	PR	PR:000015715	STAR	GO	GO:0010467	gene expression
274	23	KE	Reduction, Testosterone synthesis by ovarian theca cells	3	302	adjacent	High	Low	decreased	CHEBI	CHEBI:17347	testosterone	GO	GO:0061370	testosterone biosynthetic process
277	271	KE	Thyroid hormone synthesis, Decreased	219	1768	adjacent	NA	NA	decreased	CHEBI	CHEBI:60311	thyroid hormone	GO	GO:0006590	thyroid hormone generation
279	271	MIE	Thyroperoxidase, Inhibition	277	309	adjacent	High	High	decreased	PR	PR:000016584	thyroid peroxidase	GO	GO:0004447	iodide peroxidase activity
285	23	KE	Reduction, Vitellogenin synthesis in liver	221	315	adjacent	High	Moderate	decreased	MESH	D014819	vitellogenins	GO	GO:0010467; GO:0009306	gene expression; protein secretion
285	310	KE	Reduction, Vitellogenin synthesis in liver	221	315	adjacent	High	Moderate	decreased	MESH	D014819	vitellogenins	GO	GO:0010467; GO:0009306	gene expression; protein secretion
285	122	KE	Reduction, Vitellogenin synthesis in liver	221	315	adjacent	High	High	decreased	MESH	D014819	vitellogenins	GO	GO:0010467; GO:0009306	gene expression; protein secretion
285	123	KE	Reduction, Vitellogenin synthesis in liver	221	315	adjacent	NA	NA	decreased	MESH	D014819	vitellogenins	GO	GO:0010467; GO:0009306	gene expression; protein secretion
285	30	KE	Reduction, Vitellogenin synthesis in liver	221	315	adjacent	High	Moderate	decreased	MESH	D014819	vitellogenins	GO	GO:0010467; GO:0009306	gene expression; protein secretion
285	25	KE	Reduction, Vitellogenin synthesis in liver	221	315	adjacent	High	Moderate	decreased	MESH	D014819	vitellogenins	GO	GO:0010467; GO:0009306	gene expression; protein secretion
286	19	KE	Altered, Transcription of genes by AR	310	317	adjacent	NA	NA	decreased	PR	PR:000004191	androgen receptor	GO	GO:0010468	regulation of gene expression
286	344	KE	Altered, Transcription of genes by AR	1786	2132	adjacent	Moderate	Low	decreased	PR	PR:000004191	androgen receptor	GO	GO:0010468	regulation of gene expression
286	305	KE	Altered, Transcription of genes by AR						decreased	PR	PR:000004191	androgen receptor	GO	GO:0010468	regulation of gene expression
286	307	KE	Altered, Transcription of genes by AR	1688	2127	adjacent	Moderate	Moderate	decreased	PR	PR:000004191	androgen receptor	GO	GO:0010468	regulation of gene expression
286	19	KE	Altered, Transcription of genes by AR	240	316	adjacent	NA	NA	decreased	PR	PR:000004191	androgen receptor	GO	GO:0010468	regulation of gene expression
286	345	KE	Altered, Transcription of genes by AR	1800	2273	adjacent	Moderate	Low	decreased	PR	PR:000004191	androgen receptor	GO	GO:0010468	regulation of gene expression
289	18	KE	Decrease, Translocator protein (TSPO)	447	437	adjacent	Low	NA	decreased	PR	PR:000016757	translocator protein	GO	GO:0010467	gene expression
307	29	KE	Increase, Vitellogenin synthesis in liver	220	336	adjacent	High	NA	increased	MESH	D014819	vitellogenins	GO	GO:0010467	gene expression
309	310	KE	Reduction, Vitellogenin accumulation into oocytes and oocyte growth/development	78	337	adjacent	Moderate	Moderate	decreased	MESH;	D014819;	vitellogenins;	GO	GO:0006898; GO:0001555; GO:0048599	receptor-mediated endocytosis; oocyte growth; oocyte development
309	123	KE	Reduction, Vitellogenin accumulation into oocytes and oocyte growth/development	78	337	adjacent	NA	NA	decreased	MESH;	D014819;	vitellogenins;	GO	GO:0006898; GO:0001555; GO:0048599	receptor-mediated endocytosis; oocyte growth; oocyte development
309	23	KE	Reduction, Vitellogenin accumulation into oocytes and oocyte growth/development	78	337	adjacent	Moderate	Moderate	decreased	MESH;	D014819;	vitellogenins;	GO	GO:0006898; GO:0001555; GO:0048599	receptor-mediated endocytosis; oocyte growth; oocyte development
309	25	KE	Reduction, Vitellogenin accumulation into oocytes and oocyte growth/development	78	337	adjacent	Moderate	Moderate	decreased	MESH;	D014819;	vitellogenins;	GO	GO:0006898; GO:0001555; GO:0048599	receptor-mediated endocytosis; oocyte growth; oocyte development
309	30	KE	Reduction, Vitellogenin accumulation into oocytes and oocyte growth/development	78	337	adjacent	Moderate	Moderate	decreased	MESH;	D014819;	vitellogenins;	GO	GO:0006898; GO:0001555; GO:0048599	receptor-mediated endocytosis; oocyte growth; oocyte development
309	122	KE	Reduction, Vitellogenin accumulation into oocytes and oocyte growth/development	78	337	adjacent	NA	NA	decreased	MESH;	D014819;	vitellogenins;	GO	GO:0006898; GO:0001555; GO:0048599	receptor-mediated endocytosis; oocyte growth; oocyte development
310	19	KE	Alteration, Wnt pathway	240	338	adjacent	NA	NA	abnormal	GO	GO:1990909	Wnt signalosome	GO	GO:0016055	Wnt signaling pathway
330	124	AO	Decrease, Fertility						decreased	MESH	D005298	fertility
337	19	AO	N/A, Impairment of reproductive capacity						decreased	MESH	D005298	fertility
339	29	AO	Altered, Larval development						abnormal				GO	GO:0002164	larval development
348	18	AO	Malformation, Male reproductive tract	406	405	adjacent	High	NA	morphological change	UBERON	UBERON:0003135	male reproductive organ
350	465	KE	Increase, Mortality						increased				MESH	D009026	mortality
360	29	AO	Decrease, Population growth rate						decreased	PCO	PCO:0000001	population of organisms	PCO	PCO:0000008	population growth rate
360	123	AO	Decrease, Population growth rate						decreased	PCO	PCO:0000001	population of organisms	PCO	PCO:0000008	population growth rate
360	376	AO	Decrease, Population growth rate						decreased	PCO	PCO:0000001	population of organisms	PCO	PCO:0000008	population growth rate
360	25	AO	Decrease, Population growth rate						decreased	PCO	PCO:0000001	population of organisms	PCO	PCO:0000008	population growth rate
360	122	AO	Decrease, Population growth rate						decreased	PCO	PCO:0000001	population of organisms	PCO	PCO:0000008	population growth rate
360	289	AO	Decrease, Population growth rate						decreased	PCO	PCO:0000001	population of organisms	PCO	PCO:0000008	population growth rate
360	23	AO	Decrease, Population growth rate						decreased	PCO	PCO:0000001	population of organisms	PCO	PCO:0000008	population growth rate
360	102	AO	Decrease, Population growth rate						decreased	PCO	PCO:0000001	population of organisms	PCO	PCO:0000008	population growth rate
360	349	AO	Decrease, Population growth rate						decreased	PCO	PCO:0000001	population of organisms	PCO	PCO:0000008	population growth rate
360	348	AO	Decrease, Population growth rate						decreased	PCO	PCO:0000001	population of organisms	PCO	PCO:0000008	population growth rate
360	30	AO	Decrease, Population growth rate						decreased	PCO	PCO:0000001	population of organisms	PCO	PCO:0000008	population growth rate
360	323	AO	Decrease, Population growth rate						decreased	PCO	PCO:0000001	population of organisms	PCO	PCO:0000008	population growth rate
360	103	AO	Decrease, Population growth rate						decreased	PCO	PCO:0000001	population of organisms	PCO	PCO:0000008	population growth rate
360	310	AO	Decrease, Population growth rate						decreased	PCO	PCO:0000001	population of organisms	PCO	PCO:0000008	population growth rate
360	346	AO	Decrease, Population growth rate						decreased	PCO	PCO:0000001	population of organisms	PCO	PCO:0000008	population growth rate
363	29	AO	Altered, Reproductive behaviour						abnormal				GO	GO:0019098	reproductive behavior
364	29	AO	Impaired development of, Reproductive organs						abnormal	UBERON	UBERON:0003133	reproductive organ	GO	GO:0032502	developmental process
405	7	AO	irregularities, ovarian cycle	406	394	non-adjacent	Moderate	NA	disrupted				GO	GO:0042698	ovulation cycle
406	7	AO	impaired, Fertility						decreased				MESH	D005298	fertility
406	64	AO	impaired, Fertility						decreased				MESH	D005298	fertility
406	349	KE	impaired, Fertility	360	2292	adjacent	High	High	decreased				MESH	D005298	fertility
406	51	AO	impaired, Fertility						decreased				MESH	D005298	fertility
406	348	KE	impaired, Fertility	360	2292	adjacent	High	High	decreased				MESH	D005298	fertility
406	18	AO	impaired, Fertility						decreased				MESH	D005298	fertility
408	7	MIE	reduction in ovarian granulosa cells, Aromatase (Cyp19a1)	3	396	adjacent	Moderate	NA	decreased	PR	PR:000006100	aromatase	GO	GO:0070330; GO:0009299	aromatase activity; mRNA transcription
413	64	KE	Reduction, Testosterone synthesis in Leydig cells	446	439	adjacent	NA	NA	decreased	CHEBI	CHEBI:17347	testosterone	GO	GO:0061370	testosterone biosynthetic process
413	51	KE	Reduction, Testosterone synthesis in Leydig cells	446	439	adjacent	High	NA	decreased	CHEBI	CHEBI:17347	testosterone	GO	GO:0061370	testosterone biosynthetic process
413	307	KE	Reduction, Testosterone synthesis in Leydig cells	1690	2125	adjacent	High	Moderate	decreased	CHEBI	CHEBI:17347	testosterone	GO	GO:0061370	testosterone biosynthetic process
413	18	KE	Reduction, Testosterone synthesis in Leydig cells	446	439	adjacent	High	NA	decreased	CHEBI	CHEBI:17347	testosterone	GO	GO:0061370	testosterone biosynthetic process
414	51	KE	Increase, Luteinizing hormone (LH)	416	461	non-adjacent	Moderate	NA	increased	CHEBI	CHEBI:81568	Luteinizing hormone	GO	GO:0042446	hormone biosynthetic process
415	51	KE	Hyperplasia, Leydig cell	406	462	non-adjacent	Moderate	NA	increased				MESH	D006965	hyperplasia
416	51	KE	Increase proliferation, Leydig cell	415	398	adjacent	Moderate	NA	increased				GO	GO:0008283	cell proliferation
417	52	AO	skewed, sex ratio						abnormal				MESH	D012744	sex ratio
446	51	KE	Reduction, testosterone level	414	460	non-adjacent	Moderate	NA	decreased	CHEBI	CHEBI:17347	testosterone
446	18	KE	Reduction, testosterone level	348	608	non-adjacent	High	NA	decreased	CHEBI	CHEBI:17347	testosterone
446	64	KE	Reduction, testosterone level	520	1649	adjacent	NA	NA	decreased	CHEBI	CHEBI:17347	testosterone
446	476	KE	Reduction, testosterone level						decreased	CHEBI	CHEBI:17347	testosterone
447	51	KE	Reduction, Cholesterol transport in mitochondria	413	438	adjacent	Moderate	NA	decreased	CHEBI	CHEBI:16113	cholesterol	GO	GO:0006839	mitochondrial transport
447	18	KE	Reduction, Cholesterol transport in mitochondria	413	438	adjacent	Moderate	NA	decreased	CHEBI	CHEBI:16113	cholesterol	GO	GO:0006839	mitochondrial transport
494	64	MIE	Glucocorticoid Receptor Agonist, Activation	496	1645	adjacent	NA	NA	increased	PR	PR:000011406	glucocorticoid receptor	GO	GO:0004883	glucocorticoid receptor activity
494	64	MIE	Glucocorticoid Receptor Agonist, Activation	495	1646	adjacent	NA	NA	increased	PR	PR:000011406	glucocorticoid receptor	GO	GO:0004883	glucocorticoid receptor activity
495	64	KE	Repressed expression of steroidogenic enzymes	413	1648	adjacent	NA	NA	decreased	CHEBI	CHEBI:17347	testosterone	GO	GO:0042446	hormone biosynthetic process
496	64	KE	Increased apoptosis, decreased number of adult Leydig Cells	413	1647	adjacent	NA	NA	increased				GO	GO:0006915	apoptotic process
496	476	KE	Increased apoptosis, decreased number of adult Leydig Cells						increased				GO	GO:0006915	apoptotic process
505	67	AO	Decreased sperm quantity / quality in the adult, Decreased fertility						decreased	MESH; CL	D005298; CL:0000019	fertility; sperm
505	66	AO	Decreased sperm quantity / quality in the adult, Decreased fertility						decreased	MESH; CL	D005298; CL:0000019	fertility; sperm
505	68	AO	Decreased sperm quantity / quality in the adult, Decreased fertility						decreased	MESH; CL	D005298; CL:0000019	fertility; sperm
520	64	KE	Decreased sperm quantity or quality in the adult, Decreased fertility	406	1650	adjacent	NA	NA	decreased, morphological change	; CL; MESH	; CL:0000019; D005298	; sperm; fertility	VT;	VT:0002673;	sperm quantity;
520	70	AO	Decreased sperm quantity or quality in the adult, Decreased fertility						decreased, morphological change	; CL; MESH	; CL:0000019; D005298	; sperm; fertility	VT;	VT:0002673;	sperm quantity;
520	476	AO	Decreased sperm quantity or quality in the adult, Decreased fertility						decreased, morphological change	; CL; MESH	; CL:0000019; D005298	; sperm; fertility	VT;	VT:0002673;	sperm quantity;
520	71	AO	Decreased sperm quantity or quality in the adult, Decreased fertility						decreased, morphological change	; CL; MESH	; CL:0000019; D005298	; sperm; fertility	VT;	VT:0002673;	sperm quantity;
525	71	KE	Apoptosis of adult Leydig cells, Decreased testosterone by adult Leydig cells						decreased, increased	CHEBI;	CHEBI:17347;	testosterone;	; GO	; GO:0006915	; apoptotic process
526	73	MIE	Inhibition, Inhibition of Dopamine-beta-hydroxylase						decreased	PR	PR:000006294	dopamine beta-hydroxylase	GO	GO:0004500	dopamine beta-monooxygenase activity
527	73	AO	Decreased, Decreased fecundity						decreased	MESH	D005298	fertility	; MP	; MP:0001921	; reduced fertility
527	126	AO	Decreased, Decreased fecundity						decreased	MESH	D005298	fertility	; MP	; MP:0001921	; reduced fertility
528	73	KE	Decreased, Synthesis of NE						decreased	CHEBI	CHEBI:18357	(R)-noradrenaline	GO	GO:0042421	norepinephrine biosynthetic process
529	73	KE	Decreased, GnRH cfos activity						decreased	PR	PR:P01101	proto-oncogene c-Fos (mouse)	GO	GO:0023052	signaling
529	126	KE	Decreased, GnRH cfos activity						decreased	PR	PR:P01101	proto-oncogene c-Fos (mouse)	GO	GO:0023052	signaling
530	126	KE	Decreased, GnRH pulsatility/release						decreased	MESH	D007987	Gonadotropin Releasing Hormone	GO	GO:0046879	hormone secretion
530	73	KE	Decreased, GnRH pulsatility/release						decreased	MESH	D007987	Gonadotropin Releasing Hormone	GO	GO:0046879	hormone secretion
531	126	KE	Decreased, LH Surge						decreased	CHEBI	CHEBI:81568	Luteinizing hormone	GO	GO:0033684; GO:0046879	regulation of luteinizing hormone secretion; hormone secretion
531	73	KE	Decreased, LH Surge						decreased	CHEBI	CHEBI:81568	Luteinizing hormone	GO	GO:0033684; GO:0046879	regulation of luteinizing hormone secretion; hormone secretion
532	73	KE	Delayed, Ovulation						delayed				MP	MP:0001928	abnormal ovulation
532	126	KE	Delayed, Ovulation						delayed				MP	MP:0001928	abnormal ovulation
533	73	KE	Decreased, Cortical granule release/distribution upon fertilization						decreased	GO	GO:0060473	cortical granule	GO	GO:0046903	secretion
533	126	KE	Decreased, Cortical granule release/distribution upon fertilization						decreased	GO	GO:0060473	cortical granule	GO	GO:0046903	secretion
534	73	KE	Altered, Formation of cortical envelope						abnormal	GO	GO:0060387	fertilization envelope
534	126	KE	Altered, Formation of cortical envelope						abnormal	GO	GO:0060387	fertilization envelope
535	73	KE	Abnormal, Sperm penetration (polyspermy)						abnormal				GO	GO:0035037	sperm entry
535	126	KE	Abnormal, Sperm penetration (polyspermy)						abnormal				GO	GO:0035037	sperm entry
536	126	KE	Altered, Chromosome number (polyploid) zygote						increased				MP	MP:0004023	abnormal chromosome number
536	73	KE	Altered, Chromosome number (polyploid) zygote						increased				MP	MP:0004023	abnormal chromosome number
540	74	KE	Decreased testosterone by the fetal Leydig cells, Dysgensis of fetal Leydig cells						increased				MP; HP	MP:0013603; HP:0008715	abnormal fetal Leydig cell differentiation; Testicular dysgenesis
541	74	KE	Decreased testosterone by the fetal Leydig cells, Decreased COUP-TFII stem Leydig cells						decreased, increased	PR;	PR:000011405;	COUP transcription factor 2;	GO; MP	GO:0035624; MP:0013604	receptor transactivation; abnormal adult Leydig cell differentiation
543	74	AO	Decreased fertility in the adult, Decreased sperm quantity and/or quality in the adult testis						decreased	MESH; CL	D005298; CL:0000019	fertility; sperm
640	70	MIE	Decreased steroidogenesis, Proteomic alterations in the adult Leydig cell						decreased				GO	GO:0006694	steroid biosynthetic process
642	69	MIE	Decreased Cholesterol, Decreased De Novo Biosynthesis of Choleseterol						decreased	CHEBI	CHEBI:16113	cholesterol	GO	GO:0006695	cholesterol biosynthetic process
643	69	MIE	Decreased Cholesterol, Decreased Uptake of Lipoproteins						decreased	CHEBI	CHEBI:6495	lipoprotein	GO	GO:0042953	lipoprotein transport
644	69	MIE	Decreased Cholesterol, Decreased Transport of Cholesterol to the Inner Mitochondrial Membrane						decreased	CHEBI	CHEBI:16113	cholesterol	GO	GO:0032367	intracellular cholesterol transport
645	69	KE	Decreased Cholesterol, Decreased Testosterone Production by Adult Leydig Cells						decreased	CHEBI	CHEBI:17347	testosterone	GO	GO:0061370	testosterone biosynthetic process
646	69	AO	Decreased Cholesterol, Decreased sperm quantity and/or quality in the adult testis						decreased	CL	CL:0000019	sperm
647	70	KE	Decreased steroidogenesis, Decreased Activity of Steroidogenic Enzymes in Adult Leydig cells						decreased				GO	GO:0050810	regulation of steroid biosynthetic process
648	70	KE	Decreased steroidogenesis, Increased Apoptosis of Adult Leydig Cells						increased	CL	CL:0000178	Leydig cell	GO	GO:0006915	apoptotic process
649	70	KE	Decreased steroidogenesis, Alterations in the Leydig Cell Cytoskeleton						abnormal	CL	CL:0000178	Leydig cell	GO	GO:0007010	cytoskeleton organization
650	71	MIE	Stimulation of adult Leydig cells via the Adrenal Corticosterone, Increased Glucocorticoid						increased	CHEBI;	CHEBI:24261;	glucocorticoid;	GO	GO:0006704; GO:0001775	glucocorticoid biosynthetic process; cell activation
651	71	KE	Glucocorticoid Receptor mediated alterations in steriodogenic enzymes, Decreased testosterone by adult Leydig cells						abnormal	PR	PR:000011406	glucocorticoid receptor	GO	GO:0004883	glucocorticoid receptor activity
652	71	KE	Direct effects of Corticosterone on steroidogenesis, Decreased testosterone by adult Leydig cells						abnormal				GO	GO:0050810	regulation of steroid biosynthetic process
653	66	MIE	Decreased testosterone by the fetal Leydig cells, Increased corticosterone						increased	CHEBI	CHEBI:16827	corticosterone
654	66	MIE	Decreased testosterone by the fetal Leydig cells, Activation by other glucocorticoid receptor agonists						increased	PR	PR:000011406	glucocorticoid receptor	GO	GO:0004883	glucocorticoid receptor activity
655	66	KE	Decreased testosterone by the fetal Leydig cells, Increased COUP-TFII in fetal Leydig cells						increased	PR	PR:000011405	COUP transcription factor 2	GO	GO:0035624	receptor transactivation
655	68	KE	Decreased testosterone by the fetal Leydig cells, Increased COUP-TFII in fetal Leydig cells						increased	PR	PR:000011405	COUP transcription factor 2	GO	GO:0035624	receptor transactivation
655	74	KE	Decreased testosterone by the fetal Leydig cells, Increased COUP-TFII in fetal Leydig cells						increased	PR	PR:000011405	COUP transcription factor 2	GO	GO:0035624	receptor transactivation
655	67	KE	Decreased testosterone by the fetal Leydig cells, Increased COUP-TFII in fetal Leydig cells						increased	PR	PR:000011405	COUP transcription factor 2	GO	GO:0035624	receptor transactivation
656	68	KE	Decreased number and function of adult Leydig cells, Decreased COUP-TFII stem Leydig cells						decreased, increased	PR;	PR:000011405;	COUP transcription factor 2;	GO; MP	GO:0035624; MP:0013604	receptor transactivation; abnormal adult Leydig cell differentiation
656	66	KE	Decreased number and function of adult Leydig cells, Decreased COUP-TFII stem Leydig cells						decreased, increased	PR;	PR:000011405;	COUP transcription factor 2;	GO; MP	GO:0035624; MP:0013604	receptor transactivation; abnormal adult Leydig cell differentiation
656	67	KE	Decreased number and function of adult Leydig cells, Decreased COUP-TFII stem Leydig cells						decreased, increased	PR;	PR:000011405;	COUP transcription factor 2;	GO; MP	GO:0035624; MP:0013604	receptor transactivation; abnormal adult Leydig cell differentiation
657	68	KE	Decreased testosterone by the fetal Leydig cells, Dysgenesis of fetal Leydig cells						increased				MP; HP	MP:0013603; HP:0008715	abnormal fetal Leydig cell differentiation; Testicular dysgenesis
657	66	KE	Decreased testosterone by the fetal Leydig cells, Dysgenesis of fetal Leydig cells						increased				MP; HP	MP:0013603; HP:0008715	abnormal fetal Leydig cell differentiation; Testicular dysgenesis
658	67	MIE	Decreased testosterone by the fetal Leydig cells, Increased estradiol						increased	PR	PR:000007204	estrogen receptor
659	67	MIE	Decreased testosterone by the fetal Leydig cells, Activation by other estradiol agonists						increased	PR	PR:000007204	estrogen receptor	GO	GO:0030284	estrogen receptor activity
660	67	KE	decreased testosterone by fetal Leydig cells, Dysgenesis of fetal Leydig cells						increased				MP; HP	MP:0013603; HP:0008715	abnormal fetal Leydig cell differentiation; Testicular dysgenesis
661	68	MIE	Decreased testosterone by the fetal Leydig cells, Alterations in the fetal testis proteome						abnormal	MESH	D005326	fetal proteins
662	74	MIE	Decreased testosterone by the fetal Leydig cells, Hypermethylation in the fetal testis						increased				GO	GO:0044026	DNA hypermethylation
675	103	AO	Reduced, Reproductive Success	360	675	adjacent	Moderate	Low	decreased				GO	GO:0022414; GO:0000003	reproductive process; reproduction
675	102	AO	Reduced, Reproductive Success	360	675	adjacent	Moderate	Low	decreased				GO	GO:0022414; GO:0000003	reproductive process; reproduction
679	309	AO	Decline, Population trajectory						decreased				PCO	PCO:0000008	population growth rate
687	102	KE	Reduced, Prostaglandin E2 concentration, hypothalamus	689	690	adjacent	High	Low	decreased	CHEBI	CHEBI:15551	prostaglandin E2
687	103	KE	Reduced, Prostaglandin E2 concentration, hypothalamus	689	690	adjacent	High	Low	decreased	CHEBI	CHEBI:15551	prostaglandin E2
689	103	KE	Reduced, Gonadotropin releasing hormone, hypothalamus	690	691	adjacent	High	Moderate	decreased	MESH	D007987	Gonadotropin Releasing Hormone
689	102	KE	Reduced, Gonadotropin releasing hormone, hypothalamus	690	691	adjacent	High	Moderate	decreased	MESH	D007987	Gonadotropin Releasing Hormone
690	102	KE	Reduced, Luteinizing hormone (LH), plasma	691	692	adjacent	High	Low	decreased	CHEBI	CHEBI:81568	Luteinizing hormone
690	103	KE	Reduced, Luteinizing hormone (LH), plasma	691	692	adjacent	High	Low	decreased	CHEBI	CHEBI:81568	Luteinizing hormone
691	103	KE	Reduced, Maturation inducing steroid, plasma	692	693	adjacent	High	Low	decreased	CHEBI	CHEBI:26764	steroid hormone
691	102	KE	Reduced, Maturation inducing steroid, plasma	692	693	adjacent	High	Low	decreased	CHEBI	CHEBI:26764	steroid hormone
692	103	KE	Reduced, Maturation inducing steroid receptor signalling, oocyte	695	698	adjacent	Low	Low	decreased	CHEBI	CHEBI:26764	steroid hormone	GO	GO:0003707; GO:0023052	steroid hormone receptor activity; signaling
692	102	KE	Reduced, Maturation inducing steroid receptor signalling, oocyte	693	694	adjacent	Moderate	Low	decreased	CHEBI	CHEBI:26764	steroid hormone	GO	GO:0003707; GO:0023052	steroid hormone receptor activity; signaling
693	102	KE	Increased, cyclic adenosine monophosphate	694	696	adjacent	High	Low	increased	CHEBI	CHEBI:58165	3',5'-cyclic AMP(1-)
694	102	KE	Reduced, Meiotic prophase I/metaphase I transition, oocyte	675	697	adjacent	High	Low	decreased				GO	GO:0008315	G2/MI transition of meiotic cell cycle
695	103	KE	Upregulated, Spindle assembly checkpoint protein Mad2-oocyte	696	699	adjacent	Moderate	Low	increased	PR	PR:Q9VNE1	MAD2 like protein (fruit fly)	GO	GO:1902426	deactivation of mitotic spindle assembly checkpoint
696	103	KE	Increased, Chromosome misseggregation	675	700	adjacent	High	Moderate	abnormal				GO	GO:0007059	chromosome segregation
742	111	MIE	Decreased, Androgen receptor activity	743	729	adjacent	NA	NA	decreased	PR	PR:000004191	androgen receptor	GO	GO:0004882	androgen receptor activity
743	111	KE	Decreased, Testosterone binding to androgen receptor (hypothalamus)	754	744	adjacent	NA	NA	decreased	CHEBI	CHEBI:17347	testosterone	GO	GO:0005102	receptor binding
744	120	KE	Increase, Hyperplasia (Leydig cells)	745	731	adjacent	NA	NA	increased	CL	CL:0000178	Leydig cell	MP	MP:0001152	Leydig cell hyperplasia
744	111	KE	Increase, Hyperplasia (Leydig cells)	745	731	adjacent	NA	NA	increased	CL	CL:0000178	Leydig cell	MP	MP:0001152	Leydig cell hyperplasia
745	120	AO	Increase, Leydig cell tumors						increased				MP	MP:0002006	neoplasm
745	111	AO	Increase, Leydig cell tumors						increased				MP	MP:0002006	neoplasm
746	112	MIE	Increase, Dopaminergic activity	747	732	adjacent	NA	NA	increased				GO	GO:0001963	synaptic transmission, dopaminergic
747	112	KE	Decreased, Prolactin	748	733	adjacent	NA	NA	decreased	CHEBI	CHEBI:81580	Prolactin
748	465	KE	Increased, Estrogen receptor (ER) activity	2046	2737	adjacent	Moderate	Moderate	increased	PR	PR:000007204	estrogen receptor	GO	GO:0030284	estrogen receptor activity
748	112	KE	Increased, Estrogen receptor (ER) activity	749	734	adjacent	NA	NA	increased	PR	PR:000007204	estrogen receptor	GO	GO:0030284	estrogen receptor activity
749	112	KE	Decreased, Progesterone from corpus luteum	772	772	adjacent	NA	NA	decreased	CHEBI	CHEBI:17026	progesterone	GO	GO:0042701	progesterone secretion
754	111	KE	Increased, Luteinizing hormone (LH)	744	745	adjacent	NA	NA	increased	CHEBI	CHEBI:81568	Luteinizing hormone
772	112	KE	Increase, Hyperplasia (glandular epithelial cells of endometrium)	773	771	adjacent	NA	NA	increased	CL	CL:0002656	glandular cell of endometrium	MP	MP:0009092	endometrium hyperplasia
773	112	AO	Increase, Endometrial adenocarcinomas						increased	MESH	D000236; D002277	Adenoma; Carcinoma
790	120	MIE	Inhibition, 5α-reductase activity	792	792	adjacent	NA	NA	decreased	PR	PR:P31214	3-oxo-5-alpha-steroid 4-dehydrogenase 2 (rat)	GO	GO:0003824	catalytic activity
791	120	KE	Increased, Leutinizing hormone (LH)	744	794	adjacent	NA	NA	increased	CHEBI	CHEBI:81568	Luteinizing hormone
792	120	KE	Decrease, Bioactivation of testosterone	791	793	adjacent	NA	NA	decreased	CHEBI	CHEBI:17347	testosterone	GO	GO:0061370	testosterone biosynthetic process
798	122	MIE	Inhibition, Prolyl hydroxylases	799	799	adjacent	High	Low	decreased	MESH	D064828	Prolyl hydroxylases	GO	GO:0003824	catalytic activity
799	123	KE	Increased, HIF-1 heterodimer	800	800	adjacent	Low	NA	increased	PR	PR:G5EGD2; PR:000008555	hypoxia-inducible factor 1 (Caenorhabditis elegans); hypoxia-inducible factor 1-alpha	GO	GO:0010467	gene expression
799	122	KE	Increased, HIF-1 heterodimer	800	800	adjacent	Moderate	Low	increased	PR	PR:G5EGD2; PR:000008555	hypoxia-inducible factor 1 (Caenorhabditis elegans); hypoxia-inducible factor 1-alpha	GO	GO:0010467	gene expression
800	122	KE	Decreased, Aromatase (Cyp19a1) mRNA	3	801	adjacent	High	Moderate	decreased	PR	PR:000038849; PR:000006100	aromatase isoform 1; aromatase	GO	GO:0070330	aromatase activity
800	123	KE	Decreased, Aromatase (Cyp19a1) mRNA	3	801	adjacent	NA	NA	decreased	PR	PR:000038849; PR:000006100	aromatase isoform 1; aromatase	GO	GO:0070330	aromatase activity
801	123	MIE	modulation, Unknown	802	802	adjacent	NA	NA	abnormal	PR	PR:000008555	hypoxia-inducible factor 1-alpha	GO	GO:0023052	signaling
802	123	KE	Increased, HIF-1 alpha transcription	799	803	adjacent	Low	Low	increased	PR	PR:000008555	hypoxia-inducible factor 1-alpha	GO	GO:0010467	gene expression
804	124	MIE	Inhibition, HMG-CoA reductase	805	804	adjacent	High	NA	decreased	PR	PR:000008636	3-hydroxy-3-methylglutaryl-coenzyme A reductase	GO	GO:0042282	hydroxymethylglutaryl-CoA reductase activity
805	124	KE	Decreased, mevalonate	807	805	adjacent	NA	NA	decreased	CHEBI	CHEBI:25350	mevalonate
807	323	KE	Decreased, cholesterol	1756	2072	adjacent	High	Not Specified	decreased	CHEBI	CHEBI:16113; CHEBI:17002	cholesterol; cholesteryl ester	GO	GO:0006695; GO:0030301	cholesterol biosynthetic process; cholesterol transport
807	124	KE	Decreased, cholesterol	808	806	non-adjacent	NA	NA	decreased	CHEBI	CHEBI:16113; CHEBI:17002	cholesterol; cholesteryl ester	GO	GO:0006695; GO:0030301	cholesterol biosynthetic process; cholesterol transport
808	124	KE	Decreased, Testosterone	809	807	non-adjacent	NA	NA	decreased	CHEBI	CHEBI:17347	testosterone
809	124	KE	malformed, Male reproductive tract	330	808	adjacent	NA	NA	morphological change	UBERON	UBERON:0000079	male reproductive system
848	126	KE	Decreased, Binding of NE to NE receptors on GnRH neurons						decreased	CHEBI	CHEBI:18357	(R)-noradrenaline	GO	GO:0051380	norepinephrine binding
849	126	MIE	Inhibition, Antgonism of NE receptor						decreased	PR	PR:000001186	alpha-2A adrenergic receptor	GO	GO:0023052	signaling
944	310	KE	dimerization, AHR/ARNT	1697	1996	adjacent	Moderate	Low	increased	PR	PR:000003858; PR:000004303	aryl hydrocarbon receptor; aryl hydrocarbon receptor nuclear translocator	GO	GO:0046983	protein dimerization activity
964	153	MIE	Inhibition of Aromatase Enzyme, Chemical exposure during critical window of estrous cycle between diestrus 2 and proestrus inhibits aromatase conversion of testosterone to estradiol						decreased	PR	PR:000006100	aromatase	GO	GO:0023052	signaling
965	153	KE	reduction in ovarian granulosa cells synthesis of estradiol, Reduced steroidogenic production of estradiol in granulosa cells						decreased	CHEBI	CHEBI:16469	17beta-estradiol	GO	GO:0006703	estrogen biosynthetic process
966	153	KE	Reduced Estradiol in Circulation, Reduced steroidogenic production of estradiol in granulosa cells leading to decreased estradiol in circulation						decreased	CHEBI	CHEBI:16469	17beta-estradiol
967	153	KE	Decreased positive estrogenic feedback on hypothalamus, Reduced estradiol in circulation decreases estrogen concentration at hypothalamus						decreased	CHEBI	CHEBI:50114	estrogen
968	153	KE	Decreased Kisspeptin release from neurons in AVPV, Decreased hypothalamic estrogen reduces kisspeptinergic neuron response						decreased	PR	PR:Q7TSB7	metastasis-suppressor KiSS-1 (rat)	GO	GO:0007269	neurotransmitter secretion
969	153	KE	Decreased GnRH Release, Decreased Kisspeptin stimulation of GnRH neurons						decreased	MESH	D007987	Gonadotropin Releasing Hormone	GO	GO:0046879	hormone secretion
970	153	KE	Decreased LH release from Anterior Pituitary, Decreased GnRH stimulation of Anterior Pituitary Gonadotrophs						decreased	CHEBI	CHEBI:81568	Luteinizing hormone	GO	GO:0032275	luteinizing hormone secretion
971	153	KE	Ovulation of oocytes Reduced, Delayed, or Blocked, Decrease or delay in LH surge required for ovulation						abnormal				GO	GO:0042698	ovulation cycle
972	345	AO	Decreased fertility, Reduced number of oocytes ovulated						decreased				VT	VT:1000294	egg quantity
972	153	AO	Decreased fertility, Reduced number of oocytes ovulated						decreased				VT	VT:1000294	egg quantity
1045	165	KE	Decreased, Ovarian E2	1056	1085	adjacent	High	NA	decreased	CHEBI	CHEBI:23965	estradiol
1046	440	MIE	Suppression, Estrogen receptor (ER) activity	1047	2580	adjacent	High	Not Specified	decreased	PR	PR:000007204	estrogen receptor	GO	GO:0030284	estrogen receptor activity
1046	165	KE	Suppression, Estrogen receptor (ER) activity	1056	1086	non-adjacent	High	NA	decreased	PR	PR:000007204	estrogen receptor	GO	GO:0030284	estrogen receptor activity
1047	440	KE	Increased, secretion of GnRH from hypothalamus	1050	1089	adjacent	High	Moderate	decreased	MESH	D007987	Gonadotropin Releasing Hormone	GO	GO:0046879	hormone secretion
1047	165	KE	Increased, secretion of GnRH from hypothalamus	1050	1089	adjacent	High	NA	decreased	MESH	D007987	Gonadotropin Releasing Hormone	GO	GO:0046879	hormone secretion
1047	165	KE	Increased, secretion of GnRH from hypothalamus	1049	1088	adjacent	High	NA	decreased	MESH	D007987	Gonadotropin Releasing Hormone	GO	GO:0046879	hormone secretion
1049	165	KE	Increased, secrection of FSH from anterior pituitary	1052	1091	non-adjacent	Moderate	NA	decreased	CHEBI	CHEBI:81569	Follicle stimulating hormone	GO	GO:0046884	follicle-stimulating hormone secretion
1049	165	KE	Increased, secrection of FSH from anterior pituitary	1051	1090	non-adjacent	Moderate	NA	decreased	CHEBI	CHEBI:81569	Follicle stimulating hormone	GO	GO:0046884	follicle-stimulating hormone secretion
1050	440	KE	Increased, secretion of LH from anterior pituitary	1972	2581	adjacent	High	Moderate	decreased	CHEBI	CHEBI:81568	Luteinizing hormone	GO	GO:0032275	luteinizing hormone secretion
1050	165	KE	Increased, secretion of LH from anterior pituitary	1051	1092	non-adjacent	High	NA	decreased	CHEBI	CHEBI:81568	Luteinizing hormone	GO	GO:0032275	luteinizing hormone secretion
1051	165	KE	Hyperplasia, ovarian stromal cells	1054	1094	non-adjacent	High	NA	increased	CL	CL:0002132	stromal cell of ovary	MESH	D006965	hyperplasia
1051	440	KE	Hyperplasia, ovarian stromal cells	1054	1094	non-adjacent	High	Not Specified	increased	CL	CL:0002132	stromal cell of ovary	MESH	D006965	hyperplasia
1052	440	KE	Hyperplasia, ovarian epithelium	1053	1093	non-adjacent	High	Not Specified	increased	UBERON	UBERON:0004911	epithelium of female gonad	MESH	D006965	hyperplasia
1052	165	KE	Hyperplasia, ovarian epithelium	1053	1093	non-adjacent	High	NA	increased	UBERON	UBERON:0004911	epithelium of female gonad	MESH	D006965	hyperplasia
1053	165	AO	Promotion, ovarian adenomas						increased	MESH	D000236	Adenoma
1053	440	AO	Promotion, ovarian adenomas	2092	2829	non-adjacent	High	Low	increased	MESH	D000236	Adenoma
1054	440	AO	Promotion, ovarian granular cell tumors	2092	2830	non-adjacent	High	Low	increased	MESH	D016586	Granular Cell Tumor
1054	165	AO	Promotion, ovarian granular cell tumors						increased	MESH	D016586	Granular Cell Tumor
1056	165	KE	Decrease, E2 blood concentrations at hypothalamus	1047	1087	adjacent	High	NA	decreased	CHEBI	CHEBI:16469	17beta-estradiol
1064	167	MIE	prepubertal increase, Estrogen receptor (ER) activity	1065	1102	adjacent	High	NA	increased	PR	PR:000007204	estrogen receptor	GO	GO:0030284	estrogen receptor activity
1065	167	KE	Activation, estrogen receptor alpha	1066	1103	non-adjacent	High	NA	increased	PR	PR:000027727	estrogen receptor alpha complex	GO	GO:0030520	intracellular estrogen receptor signaling pathway
1065	476	KE	Activation, estrogen receptor alpha						increased	PR	PR:000027727	estrogen receptor alpha complex	GO	GO:0030520	intracellular estrogen receptor signaling pathway
1065	445	MIE	Activation, estrogen receptor alpha	1985	2665	adjacent	High	Moderate	increased	PR	PR:000027727	estrogen receptor alpha complex	GO	GO:0030520	intracellular estrogen receptor signaling pathway
1065	445	MIE	Activation, estrogen receptor alpha	1986	2666	non-adjacent	Moderate	Moderate	increased	PR	PR:000027727	estrogen receptor alpha complex	GO	GO:0030520	intracellular estrogen receptor signaling pathway
1065	445	MIE	Activation, estrogen receptor alpha	1991	2730	non-adjacent	High	Moderate	increased	PR	PR:000027727	estrogen receptor alpha complex	GO	GO:0030520	intracellular estrogen receptor signaling pathway
1066	167	KE	Promotion, SIX-1 postive basal-type progenitor cells	1067	1104	adjacent	High	NA	increased	PR	PR:000014896	homeobox protein SIX1	GO	GO:0010467	gene expression
1067	167	KE	Proliferation/Clonal Expansion, aberrant basal cells	1068	1105	adjacent	High	NA	increased	CL	CL:0000646	basal cell	GO	GO:0008283	cell proliferation
1068	167	KE	squamous metaplasia, aberrant basal cells	1069	1106	adjacent	High	NA	morphological change	MESH	D008679	Metaplasia
1069	167	KE	Increased, Hyperplasia (glandular epithelial cells of endometrium)	1070	1107	non-adjacent	High	NA	increased	CL	CL:0000150	glandular epithelial cell	MESH	D006965	hyperplasia
1070	167	AO	Increased, adenosquamous carcinomas of endometrium						increased	MESH	D018196	adenosquamous carcinoma
1071	168	KE	Decreased, GnRH pulsatility/release in hypothalamus	1072	1108	adjacent	High	NA	decreased	MESH	D007987	Gonadotropin Releasing Hormone	GO	GO:0046879	hormone secretion
1071	169	KE	Decreased, GnRH pulsatility/release in hypothalamus	1072	1108	adjacent	High	NA	decreased	MESH	D007987	Gonadotropin Releasing Hormone	GO	GO:0046879	hormone secretion
1072	168	KE	Decreased, LH Surge from anterior pituitary	1074	1109	adjacent	High	NA	decreased	CHEBI	CHEBI:81568	Luteinizing hormone	GO	GO:0046879	hormone secretion
1072	169	KE	Decreased, LH Surge from anterior pituitary	1075	1110	non-adjacent	High	NA	decreased	CHEBI	CHEBI:81568	Luteinizing hormone	GO	GO:0046879	hormone secretion
1072	168	KE	Decreased, LH Surge from anterior pituitary	1075	1110	non-adjacent	High	NA	decreased	CHEBI	CHEBI:81568	Luteinizing hormone	GO	GO:0046879	hormone secretion
1072	169	KE	Decreased, LH Surge from anterior pituitary	1074	1109	adjacent	High	NA	decreased	CHEBI	CHEBI:81568	Luteinizing hormone	GO	GO:0046879	hormone secretion
1074	169	KE	interruption, Ovulation	1076	1118	non-adjacent	High	NA	disrupted				MP	MP:0001928	abnormal ovulation
1074	168	KE	interruption, Ovulation						disrupted				MP	MP:0001928	abnormal ovulation
1075	169	KE	prolonged, estrus	1076	1111	adjacent	High	NA	delayed				GO	GO:0060209	estrus
1075	168	KE	prolonged, estrus	1076	1111	adjacent	High	NA	delayed				GO	GO:0060209	estrus
1075	168	KE	prolonged, estrus	1077	1112	adjacent	Moderate	NA	delayed				GO	GO:0060209	estrus
1076	440	KE	Increased, circulating estrogen levels	1052	2585	non-adjacent	High	Not Specified	increased	CHEBI	CHEBI:50114	estrogen
1076	440	KE	Increased, circulating estrogen levels	1051	2584	non-adjacent	High	Not Specified	increased	CHEBI	CHEBI:50114	estrogen
1076	169	KE	Increased, circulating estrogen levels	1081	1119	adjacent	High	NA	increased	CHEBI	CHEBI:50114	estrogen
1076	168	KE	Increased, circulating estrogen levels	1078	1113	non-adjacent	High	NA	increased	CHEBI	CHEBI:50114	estrogen
1077	168	KE	Increased, prolactin exposure	1078	1114	adjacent	High	NA	increased	PR	PR:000013246	prolactin
1078	168	KE	Hyperplasia, Mammary gland	1079	1116	non-adjacent	High	NA	increased				MP	MP:0000630	mammary gland hyperplasia
1078	168	KE	Hyperplasia, Mammary gland	1080	1115	non-adjacent	High	NA	increased				MP	MP:0000630	mammary gland hyperplasia
1079	168	AO	Increased, Adenomas/carcinomas (mammary)						increased	MESH	D000236; D002277	Adenoma; Carcinoma
1080	168	KE	Increased, latency period	1079	1117	non-adjacent	Moderate	NA	increased				MP	MP:0010307	abnormal tumor latency
1081	169	KE	Increased, lactotroph hyperplasia and hypertrophy	1082	1120	non-adjacent	High	NA	increased	CL	CL:0000439	prolactin secreting cell	MESH	D006965; D006984	hyperplasia; hypertrophy
1082	169	AO	Increased, adenomas (pituitary)						increased	MESH	D000236	Adenoma	HP	HP:0002893	Pituitary adenoma
1088	476	KE	Increased, Oxidative Stress						increased				MP	MP:0003674	oxidative stress
1088	200	KE	Increased, Oxidative Stress	1194	1300	adjacent	High	High	increased				MP	MP:0003674	oxidative stress
1115	476	MIE	Increased, Reactive oxygen species						increased	CHEBI	CHEBI:26523	reactive oxygen species	GO	GO:1903409	reactive oxygen species biosynthetic process
1172	443	KE	Increase activation, Nuclear factor kappa B (NF-kB)	112	2612	adjacent	Moderate	Moderate	increased				GO	GO:0043122	regulation of I-kappaB kinase/NF-kappaB signaling
1181	200	MIE	Activation, Estrogen receptor	1188	1249	adjacent	High	High	increased	PR	PR:000007204	estrogen receptor	GO	GO:0023052	signaling
1181	200	MIE	Activation, Estrogen receptor	1242	1307	adjacent	Moderate	Moderate	increased	PR	PR:000007204	estrogen receptor	GO	GO:0023052	signaling
1181	200	MIE	Activation, Estrogen receptor	1187	1246	adjacent	High	High	increased	PR	PR:000007204	estrogen receptor	GO	GO:0023052	signaling
1181	200	MIE	Activation, Estrogen receptor	1191	1294	adjacent	Moderate	High	increased	PR	PR:000007204	estrogen receptor	GO	GO:0023052	signaling
1182	200	KE	Increase, Cell Proliferation (Epithelial Cells)	1192	1247	adjacent	High	High	increased				GO	GO:0008283	cell proliferation
1183	200	KE	Decreased, Apoptosis (Epithelial Cells)	1192	1248	adjacent	High	High	decreased				GO	GO:0006915	apoptotic process
1187	200	KE	Increased, ER binding to DNA (classical pathway)	1239	1296	adjacent	High	High	increased	CHEBI	CHEBI:16991	deoxyribonucleic acid	GO	GO:0030331	estrogen receptor binding
1187	200	KE	Increased, ER binding to DNA (classical pathway)	1182	1250	adjacent	High	High	increased	CHEBI	CHEBI:16991	deoxyribonucleic acid	GO	GO:0030331	estrogen receptor binding
1188	200	KE	Increased, ER binding to T.F. to DNA (non-classical pathway)	1239	1297	adjacent	High	High	increased	PR	PR:000016261	serotransferrin	GO	GO:0030331	estrogen receptor binding
1188	200	KE	Increased, ER binding to T.F. to DNA (non-classical pathway)	1182	1251	adjacent	High	High	increased	PR	PR:000016261	serotransferrin	GO	GO:0030331	estrogen receptor binding
1189	200	KE	Increased, Proliferation (Endothelial cells)	1213	1266	adjacent	High	High	increased				GO	GO:0001935	endothelial cell proliferation
1190	200	KE	Increased, Migration (Endothelial Cells)	1213	1267	adjacent	High	High	increased				GO	GO:0043542	endothelial cell migration
1191	200	KE	Increased, Non-genomic signaling	1188	1295	adjacent	High	High	increased				GO	GO:0023052	signaling
1191	200	KE	Increased, Non-genomic signaling	1239	1302	adjacent	High	High	increased				GO	GO:0023052	signaling
1192	200	KE	Increased, Ductal Hyperplasia	1193	1252	adjacent	High	High	increased				MESH	D006965	hyperplasia
1193	200	AO	N/A, Breast Cancer						pathological	MESH	D001943	Breast Neoplasms
1194	476	KE	Increase, DNA damage						functional change	CHEBI	CHEBI:16991	deoxyribonucleic acid
1194	200	KE	Increase, DNA damage	1239	1301	adjacent	High	High	functional change	CHEBI	CHEBI:16991	deoxyribonucleic acid
1195	200	KE	modulation, Extracellular Matrix Composition						morphological change	GO	GO:0031012	extracellular matrix
1196	200	KE	Increased, Invasion						increased	CL	CL:0000066	epithelial cell
1197	200	KE	Activation, Fibroblasts						decreased				GO	GO:0001775	cell activation
1198	200	KE	Activation, Macrophages						decreased				GO	GO:0042116	macrophage activation
1213	200	KE	Increased, Angiogenesis						increased				GO	GO:0001525	angiogenesis
1239	200	KE	Altered, Gene Expression	1240	1298	adjacent	High	High	abnormal				GO	GO:0010467	gene expression
1240	200	KE	Altered, Protein Production	1183	1304	adjacent	High	High	abnormal	PR	PR:000000001	protein	GO	GO:0006412	translation
1240	200	KE	Altered, Protein Production	1088	1299	adjacent	High	High	abnormal	PR	PR:000000001	protein	GO	GO:0006412	translation
1240	200	KE	Altered, Protein Production	1189	1303	adjacent	High	High	abnormal	PR	PR:000000001	protein	GO	GO:0006412	translation
1240	200	KE	Altered, Protein Production	1241	1305	adjacent	Moderate	Moderate	abnormal	PR	PR:000000001	protein	GO	GO:0006412	translation
1241	200	KE	Increased, Motility	1196	1306	adjacent	Moderate	Moderate	increased				GO	GO:0048870	cell motility
1242	200	KE	Increased, Second Messenger Production	1191	1308	adjacent	Moderate	Moderate	increased				GO	GO:0019932	second-messenger-mediated signaling
1262	476	KE	Apoptosis						increased				GO	GO:0006915	apoptotic process
1457	443	KE	Induction, Epithelial Mesenchymal Transition	1982	2614	adjacent	High	High
1554	443	KE	Increase Chromosomal Aberrations	1980	2729	non-adjacent	High	High
1609	288	MIE	Inhibition, Cytochrome P450 enzyme (CYP17A1) activity	1610	1878	adjacent	High	NA
1609	288	MIE	Inhibition, Cytochrome P450 enzyme (CYP17A1) activity	1611	1879	adjacent	High	NA
1610	288	KE	Reduction, 17-OH-pregnenolone conversion in DHEA	1612	1932	adjacent	High	High
1611	288	KE	Reduction, 17-OH-progesterone conversion in androstenedione	1612	1933	adjacent	High	High
1612	288	KE	Decrease, testosterone synthesis/level	1613	1934	adjacent	High	High
1612	288	KE	Decrease, testosterone synthesis/level	1614	1936	adjacent	High	High
1613	289	KE	Decrease, dihydrotestosterone (DHT) level	219	1881	adjacent	Low	Low
1613	305	KE	Decrease, dihydrotestosterone (DHT) level	1614	1935	adjacent	NA	NA
1613	307	KE	Decrease, dihydrotestosterone (DHT) level	1614	1935	adjacent	High	Moderate
1613	288	KE	Decrease, dihydrotestosterone (DHT) level	1614	1935	adjacent	High	High
1614	288	KE	Decrease, androgen receptors (AR) activation	1615	1937	adjacent	Moderate	Moderate
1614	305	KE	Decrease, androgen receptors (AR) activation	1688	2820	non-adjacent	NA	NA
1614	306	KE	Decrease, androgen receptors (AR) activation	1687	2128	adjacent	High	Moderate
1614	306	KE	Decrease, androgen receptors (AR) activation	1688	2820	non-adjacent	NA	NA
1614	307	KE	Decrease, androgen receptors (AR) activation	286	2124	adjacent	High	Moderate
1614	307	KE	Decrease, androgen receptors (AR) activation	1688	2820	non-adjacent	NA	NA
1614	344	KE	Decrease, androgen receptors (AR) activation	286	2124	adjacent	Moderate	Moderate
1614	372	KE	Decrease, androgen receptors (AR) activation
1614	477	KE	Decrease, androgen receptors (AR) activation	2082	2828	non-adjacent	NA	NA
1615	288	KE	Impaired inguinoscrotal testicular descent phase	1616	1938	adjacent	High	High
1616	372	KE	Malformation, cryptorchidism - maldescended testis
1616	476	AO	Malformation, cryptorchidism - maldescended testis
1616	288	AO	Malformation, cryptorchidism - maldescended testis
1617	305	MIE	5α-reductase, inhibition	1613	1880	adjacent	High	High
1617	289	MIE	5α-reductase, inhibition	1613	1880	adjacent	High	High
1669	443	MIE	Increased, DNA damage and mutation	1554	2728	non-adjacent	High	High	increased	GO;	GO:0090734; ; GO:0005694; GO:1990391	site of DNA damage; ; chromosome; DNA repair complex	GO; MESH; MP	GO:0042769; D009154; GO:0031052; MP:0008866; MP:0008058	DNA damage response, detection of DNA damage; mutation; chromosome breakage; chromosomal instability; abnormal DNA repair
1669	443	MIE	Increased, DNA damage and mutation	155	2608	adjacent	High	High	increased	GO;	GO:0090734; ; GO:0005694; GO:1990391	site of DNA damage; ; chromosome; DNA repair complex	GO; MESH; MP	GO:0042769; D009154; GO:0031052; MP:0008866; MP:0008058	DNA damage response, detection of DNA damage; mutation; chromosome breakage; chromosomal instability; abnormal DNA repair
1687	306	KE	decrease, transcription of genes by AR	1688	2129	adjacent	Moderate	Low
1687	372	KE	decrease, transcription of genes by AR
1688	476	AO	anogenital distance (AGD), decreased						disrupted	FMA	FMA:264621	Musculature of male perineum	GO	GO:0030521	androgen receptor signaling pathway
1688	305	AO	anogenital distance (AGD), decreased						disrupted	FMA	FMA:264621	Musculature of male perineum	GO	GO:0030521	androgen receptor signaling pathway
1688	307	AO	anogenital distance (AGD), decreased						disrupted	FMA	FMA:264621	Musculature of male perineum	GO	GO:0030521	androgen receptor signaling pathway
1688	306	AO	anogenital distance (AGD), decreased						disrupted	FMA	FMA:264621	Musculature of male perineum	GO	GO:0030521	androgen receptor signaling pathway
1690	307	KE	reduction, testosterone levels	1614	2131	non-adjacent	Moderate	Moderate
1690	307	KE	reduction, testosterone levels	1613	2126	adjacent	Moderate	Low
1691	309	MIE	Antagonism,LH receptor	1692	1986	adjacent	Moderate	Moderate
1692	309	KE	Reduction, Progesterone synthesis	1693	1987	adjacent	High	Moderate
1693	309	KE	Reduction, Plasma progesterone concentration	1694	1988	adjacent	High	Moderate
1694	309	KE	Reduction, progesterone uptake, decresed maturation	1695	1989	adjacent	High	High
1695	309	KE	Impaired ovulation	1696	1990	adjacent	High	Moderate
1696	309	KE	Decrease of egg production and cummulative fecundity	679	1991	adjacent	High	High
1697	310	KE	Increase, DNA methyltransferase expression	1698	1993	adjacent	Moderate	Low
1698	310	KE	Increase, hypermethylation of the promotor region of gonadotropin releasing hormone receptor	1699	1994	adjacent	Moderate	Low
1699	310	KE	Decrease, expression of gonadotropin releasing hormone receptor	3	1995	adjacent	Moderate	Low
1756	323	KE	Decreased, plasma 11-ketotestosterone level	1758	2076	adjacent	High	Not Specified	decreased	CHEBI	CHEBI:34133	11-Keto-testosterone	GO	GO:0006702	androgen biosynthetic process
1756	348	KE	Decreased, plasma 11-ketotestosterone level	1758	2076	adjacent	High	Moderate	decreased	CHEBI	CHEBI:34133	11-Keto-testosterone	GO	GO:0006702	androgen biosynthetic process
1756	349	KE	Decreased, plasma 11-ketotestosterone level	1798	2166	adjacent	Moderate	Moderate	decreased	CHEBI	CHEBI:34133	11-Keto-testosterone	GO	GO:0006702	androgen biosynthetic process
1758	348	KE	Impaired, Spermatogenesis	406	2274	adjacent	High	High	abnormal	FMA	FMA:67338	Mature sperm cell	HP	HP:0008669	Abnormal spermatogenesis
1758	323	KE	Impaired, Spermatogenesis	2032	2692	adjacent	NA	NA	abnormal	FMA	FMA:67338	Mature sperm cell	HP	HP:0008669	Abnormal spermatogenesis
1786	344	AO	Nipple retention (NR), increased
1789	346	KE	Reduction, 17beta-estradiol synthesis by the undifferentiated gonad	1790	2145	adjacent	Moderate	NA	decreased	CHEBI	CHEBI:16469	17beta-estradiol	GO	GO:0006703	estrogen biosynthetic process
1790	376	KE	Increased, Differentiation to Testis	1791	2146	adjacent	NA	NA	increased	UBERON	UBERON:2005272	immature gonad	GO	GO:0008584	male gonad development
1790	346	KE	Increased, Differentiation to Testis	1791	2146	adjacent	High	NA	increased	UBERON	UBERON:2005272	immature gonad	GO	GO:0008584	male gonad development
1791	346	KE	Increased, Male Biased Sex Ratio	360	2147	adjacent	Low	NA	increased	PCO	PCO:0000001	population of organisms	GO	GO:0046661	male sex differentiation
1791	376	KE	Increased, Male Biased Sex Ratio	360	2147	adjacent	NA	NA	increased	PCO	PCO:0000001	population of organisms	GO	GO:0046661	male sex differentiation
1796	349	MIE	11β-hydroxylase inhibition	1835	2275	adjacent	High	Moderate
1798	349	KE	Decreased spermatogenesis	406	2161	adjacent	High	High
1799	348	MIE	Inhibition of 11β-HSD	1756	2162	adjacent	High	Moderate
1800	345	KE	Granulosa cell proliferation of gonadotropin-independent follicles, Reduced
1835	349	KE	Cortisol and 11β-(OH) testosterone decreased	1836	2276	adjacent	High	Moderate
1835	349	KE	Cortisol and 11β-(OH) testosterone decreased	1756	2277	adjacent	High	Moderate
1836	349	KE	Decreased plasma Cortisol level	1837	2278	adjacent	Moderate	Moderate
1837	349	KE	decreased oocyte maturation	406	2293	adjacent	High	High
1839	372	AO	Testicular Cancer
1863	476	AO	Decrease, Reproduction
1972	440	KE	Increased, Steroidogenic acute regulatory protein (StAR)	1973	2582	adjacent	High	Moderate	increased	PR	PR:000015718; PR:000015719; PR:000015720; PR:000015721	StAR-related lipid transfer protein 3; StAR-related lipid transfer protein 4; StAR-related lipid transfer protein 5; StAR-related lipid transfer protein 6	MP	MP:0005133	increased luteinizing hormone level
1973	440	KE	Increased, estrogens	1076	2583	adjacent	High	Moderate	increased	FMA	FMA:83376	Estrogen	GO	GO:0035937	estrogen secretion
1980	443	KE	Increased micro RNA expression	1981	2610	adjacent	Moderate	Moderate
1981	443	KE	Decreased SIRT1 expression	1172	2611	adjacent	Moderate	Moderate
1982	443	AO	metastatic breast cancer
1985	445	KE	Increased, Kisspeptin signalling	1986	2627	adjacent	High	Moderate
1986	445	KE	Decreased, Gonadotropins	1987	2629	adjacent	NA	NA
1987	445	KE	Decreased, Androgen and Progestin	1988	2630	adjacent	NA	NA
1988	445	KE	Decreased, Maturation Inducing Steroid Surge by Granulosa cells	1989	2631	adjacent	NA	NA
1989	445	KE	Impaired, Oocyte maturation and ovulation	1990	2632	adjacent	NA	NA
1990	445	KE	Increased, Oocyte Atresia	1991	2633	adjacent	NA	NA
1991	445	AO	Impaired, Reproduction
2032	323	AO	Viable offspring, decreased	360	2693	adjacent	NA	NA
2045	465	MIE	Increase, Alcohol dehydrogenase	748	2736	adjacent	Moderate	Moderate
2046	465	KE	Increase, Vitellogenin mRNA	2047	2738	adjacent	Moderate	Moderate
2047	465	KE	Delay, Ovarian maturation	2048	2739	adjacent	Moderate	Moderate
2047	465	KE	Delay, Ovarian maturation	2049	2740	adjacent	Moderate	Moderate
2048	465	KE	Increase, Body volume of female adults	2050	2741	adjacent	Moderate	Moderate
2049	465	KE	Increase, sex ratio (F/M)	2050	2742	adjacent	Moderate	Moderate
2050	465	KE	Increase, developmental abnormalities	350	2743	adjacent	Moderate	Moderate
2079	476	KE	Increased glycolipid levels in testis
2080	476	KE	Impaired, blood testis barrier
2082	477	AO	Hypospadias, increased
2092	440	AO	Promotion, Ovarian Cancer

## Sheet: Cytoscape final input
Event	AOP	Event_Type	Description	Target	Relationship	Adjacency	Evidence	Quantitative	Direction	Object_Source	Object_Ontology_ID	Object_Term	Process_Source	Process_Ontology_ID	Process_Term
3	25	KE	Reduction, 17beta-estradiol synthesis by ovarian granulosa cells	219	5	adjacent	High	Moderate	decreased	CHEBI	CHEBI:16469	17beta-estradiol	GO	GO:0006703	estrogen biosynthetic process
3	123	KE	Reduction, 17beta-estradiol synthesis by ovarian granulosa cells	219	5	adjacent	NA	NA	decreased	CHEBI	CHEBI:16469	17beta-estradiol	GO	GO:0006703	estrogen biosynthetic process
3	7	KE	Reduction, 17beta-estradiol synthesis by ovarian granulosa cells	219	5	adjacent	High	NA	decreased	CHEBI	CHEBI:16469	17beta-estradiol	GO	GO:0006703	estrogen biosynthetic process
3	310	KE	Reduction, 17beta-estradiol synthesis by ovarian granulosa cells	219	5	adjacent	High	Moderate	decreased	CHEBI	CHEBI:16469	17beta-estradiol	GO	GO:0006703	estrogen biosynthetic process
3	122	KE	Reduction, 17beta-estradiol synthesis by ovarian granulosa cells	219	5	adjacent	High	Moderate	decreased	CHEBI	CHEBI:16469	17beta-estradiol	GO	GO:0006703	estrogen biosynthetic process
3	23	KE	Reduction, 17beta-estradiol synthesis by ovarian granulosa cells	219	5	adjacent	High	Low	decreased	CHEBI	CHEBI:16469	17beta-estradiol	GO	GO:0006703	estrogen biosynthetic process
18	310	MIE	Activation, AhR	944	972	adjacent	High	Moderate	increased	PR	PR:000003858	aryl hydrocarbon receptor	GO	GO:0004874	aryl hydrocarbon receptor activity
25	23	MIE	Agonism, Androgen receptor	3	1384	non-adjacent	Moderate	Low	increased	PR	PR:000004191	androgen receptor	GO	GO:0004882	androgen receptor activity
25	23	MIE	Agonism, Androgen receptor	274	32	non-adjacent	Moderate	Low	increased	PR	PR:000004191	androgen receptor	GO	GO:0004882	androgen receptor activity
25	23	MIE	Agonism, Androgen receptor	285	1385	non-adjacent	High	Low	increased	PR	PR:000004191	androgen receptor	GO	GO:0004882	androgen receptor activity
25	376	MIE	Agonism, Androgen receptor	1790	2260	adjacent	NA	NA	increased	PR	PR:000004191	androgen receptor	GO	GO:0004882	androgen receptor activity
25	376	MIE	Agonism, Androgen receptor	1791	2349	non-adjacent	NA	NA	increased	PR	PR:000004191	androgen receptor	GO	GO:0004882	androgen receptor activity
25	23	MIE	Agonism, Androgen receptor	129-1986	31	adjacent	Low	Low	increased	PR	PR:000004191	androgen receptor	GO	GO:0004882	androgen receptor activity
26	306	MIE	Antagonism, Androgen receptor	1688	2123	non-adjacent	Moderate	Low
26	344	MIE	Antagonism, Androgen receptor	1786	2133	non-adjacent	Moderate	Low
26	306	MIE	Antagonism, Androgen receptor	27-742-1614	2130	adjacent	High	High
26	344	MIE	Antagonism, Androgen receptor	27-742-1614	2130	adjacent	High	NA
26	477	MIE	Antagonism, Androgen receptor	27-742-1614	2130	adjacent	High	NA
26	345	MIE	Antagonism, Androgen receptor	286-1687	2201	adjacent	High	Moderate
26	372	MIE	Antagonism, Androgen receptor
78	122	AO	Reduction, Cumulative fecundity and spawning	360-679	94	adjacent	NA	NA	decreased				VT	VT:1000294	egg quantity
78	30	KE	Reduction, Cumulative fecundity and spawning	360-679	94	adjacent	Moderate	Moderate	decreased				VT	VT:1000294	egg quantity
78	123	AO	Reduction, Cumulative fecundity and spawning	360-679	94	adjacent	NA	NA	decreased				VT	VT:1000294	egg quantity
78	25	KE	Reduction, Cumulative fecundity and spawning	360-679	94	adjacent	Moderate	Moderate	decreased				VT	VT:1000294	egg quantity
78	23	KE	Reduction, Cumulative fecundity and spawning	360-679	94	adjacent	Moderate	Moderate	decreased				VT	VT:1000294	egg quantity
78	310	AO	Reduction, Cumulative fecundity and spawning	360-679	94	adjacent	Moderate	Moderate	decreased				VT	VT:1000294	egg quantity
78	289	KE	Reduction, Cumulative fecundity and spawning	360-679	94	adjacent	High	High	decreased				VT	VT:1000294	egg quantity
78	29	KE	Reduction, Cumulative fecundity and spawning						decreased				VT	VT:1000294	egg quantity
78	271	AO	Reduction, Cumulative fecundity and spawning						decreased				VT	VT:1000294	egg quantity
79	102	MIE	Inhibition, Cyclooxygenase activity	687	689	adjacent	Moderate	Low	decreased	PR	PR:000013427; PR:000013428	prostaglandin G/H synthase 1; prostaglandin G/H synthase 2	GO	GO:0004666	prostaglandin-endoperoxide synthase activity
79	103	MIE	Inhibition, Cyclooxygenase activity	687	689	adjacent	Moderate	Low	decreased	PR	PR:000013427; PR:000013428	prostaglandin G/H synthase 1; prostaglandin G/H synthase 2	GO	GO:0004666	prostaglandin-endoperoxide synthase activity
155	443	KE	Inadequate DNA repair	185	164	adjacent	High	High	functional change	CHEBI	CHEBI:16991	deoxyribonucleic acid	GO	GO:0006281	DNA repair
176	476	KE	Damaging, Mitochondria						functional change	GO	GO:0005739	mitochondrion	GO	GO:0061726	mitochondrion disassembly
177	200	KE	N/A, Mitochondrial dysfunction 1						functional change	GO	GO:0005739	mitochondrion
185	443	KE	Increase, Mutations	1980	2609	adjacent	Moderate	Moderate	increased	CHEBI	CHEBI:16991	deoxyribonucleic acid	MESH	D009154	mutation
219	289	KE	Reduction, Plasma 17beta-estradiol concentrations	221	1386	adjacent	High	High	decreased	CHEBI	CHEBI:16469	17beta-estradiol
219	310	KE	Reduction, Plasma 17beta-estradiol concentrations	221	1386	non-adjacent	High	Moderate	decreased	CHEBI	CHEBI:16469	17beta-estradiol
219	271	KE	Reduction, Plasma 17beta-estradiol concentrations	221	1386	adjacent	High	High	decreased	CHEBI	CHEBI:16469	17beta-estradiol
219	25	KE	Reduction, Plasma 17beta-estradiol concentrations	221	1386	non-adjacent	High	Moderate	decreased	CHEBI	CHEBI:16469	17beta-estradiol
219	23	KE	Reduction, Plasma 17beta-estradiol concentrations	221	1386	non-adjacent	High	Moderate	decreased	CHEBI	CHEBI:16469	17beta-estradiol
219	310	KE	Reduction, Plasma 17beta-estradiol concentrations	285	252	adjacent	High	Moderate	decreased	CHEBI	CHEBI:16469	17beta-estradiol
219	123	KE	Reduction, Plasma 17beta-estradiol concentrations	285	252	adjacent	NA	NA	decreased	CHEBI	CHEBI:16469	17beta-estradiol
219	23	KE	Reduction, Plasma 17beta-estradiol concentrations	285	252	adjacent	High	Moderate	decreased	CHEBI	CHEBI:16469	17beta-estradiol
219	25	KE	Reduction, Plasma 17beta-estradiol concentrations	285	252	adjacent	High	Moderate	decreased	CHEBI	CHEBI:16469	17beta-estradiol
219	122	KE	Reduction, Plasma 17beta-estradiol concentrations	285	252	adjacent	High	Moderate	decreased	CHEBI	CHEBI:16469	17beta-estradiol
219	7	KE	Reduction, Plasma 17beta-estradiol concentrations	405	392	adjacent	High	NA	decreased	CHEBI	CHEBI:16469	17beta-estradiol
220	29	KE	Increase, Plasma vitellogenin concentrations	252	254	adjacent	High	NA	increased	MESH	D014819	vitellogenins
221	271	KE	Reduction, Plasma vitellogenin concentrations	78	1769	adjacent	High	High	decreased	MESH	D014819	vitellogenins
221	289	KE	Reduction, Plasma vitellogenin concentrations	78	1769	adjacent	High	High	decreased	MESH	D014819	vitellogenins
221	23	KE	Reduction, Plasma vitellogenin concentrations	309	255	adjacent	Moderate	Low	decreased	MESH	D014819	vitellogenins
221	30	KE	Reduction, Plasma vitellogenin concentrations	309	255	adjacent	Moderate	Low	decreased	MESH	D014819	vitellogenins
221	310	KE	Reduction, Plasma vitellogenin concentrations	309	255	adjacent	Moderate	Low	decreased	MESH	D014819	vitellogenins
221	122	KE	Reduction, Plasma vitellogenin concentrations	309	255	adjacent	Moderate	NA	decreased	MESH	D014819	vitellogenins
221	123	KE	Reduction, Plasma vitellogenin concentrations	309	255	adjacent	NA	NA	decreased	MESH	D014819	vitellogenins
221	25	KE	Reduction, Plasma vitellogenin concentrations	309	255	adjacent	Moderate	Low	decreased	MESH	D014819	vitellogenins
227	18	MIE	Activation, PPARα	266	369	non-adjacent	Moderate	NA	increased	PR	PR:000013056	peroxisome proliferator-activated receptor alpha	GO	GO:0035357	peroxisome proliferator activated receptor signaling pathway
227	18	MIE	Activation, PPARα	289	370	non-adjacent	Low	NA	increased	PR	PR:000013056	peroxisome proliferator-activated receptor alpha	GO	GO:0035357	peroxisome proliferator activated receptor signaling pathway
227	323	MIE	Activation, PPARα	807	2073	adjacent	High	Not Specified	increased	PR	PR:000013056	peroxisome proliferator-activated receptor alpha	GO	GO:0035357	peroxisome proliferator activated receptor signaling pathway
227	51	MIE	Activation, PPARα						increased	PR	PR:000013056	peroxisome proliferator-activated receptor alpha	GO	GO:0035357	peroxisome proliferator activated receptor signaling pathway
252	29	KE	Increase, Renal pathology due to VTG deposition	339	280	adjacent	High	NA	increased				MESH	D007674	Kidney Diseases
266	18	KE	Decrease, Steroidogenic acute regulatory protein (STAR)	447	436	adjacent	Moderate	NA	decreased	PR	PR:000015715	STAR	GO	GO:0010467	gene expression
274	23	KE	Reduction, Testosterone synthesis by ovarian theca cells	3	302	adjacent	High	Low	decreased	CHEBI	CHEBI:17347	testosterone	GO	GO:0061370	testosterone biosynthetic process
277	271	KE	Thyroid hormone synthesis, Decreased	219	1768	adjacent	NA	NA	decreased	CHEBI	CHEBI:60311	thyroid hormone	GO	GO:0006590	thyroid hormone generation
279	271	MIE	Thyroperoxidase, Inhibition	277	309	adjacent	High	High	decreased	PR	PR:000016584	thyroid peroxidase	GO	GO:0004447	iodide peroxidase activity
285	23	KE	Reduction, Vitellogenin synthesis in liver	221	315	adjacent	High	Moderate	decreased	MESH	D014819	vitellogenins	GO	GO:0010467; GO:0009306	gene expression; protein secretion
285	310	KE	Reduction, Vitellogenin synthesis in liver	221	315	adjacent	High	Moderate	decreased	MESH	D014819	vitellogenins	GO	GO:0010467; GO:0009306	gene expression; protein secretion
285	122	KE	Reduction, Vitellogenin synthesis in liver	221	315	adjacent	High	High	decreased	MESH	D014819	vitellogenins	GO	GO:0010467; GO:0009306	gene expression; protein secretion
285	123	KE	Reduction, Vitellogenin synthesis in liver	221	315	adjacent	NA	NA	decreased	MESH	D014819	vitellogenins	GO	GO:0010467; GO:0009306	gene expression; protein secretion
285	30	KE	Reduction, Vitellogenin synthesis in liver	221	315	adjacent	High	Moderate	decreased	MESH	D014819	vitellogenins	GO	GO:0010467; GO:0009306	gene expression; protein secretion
285	25	KE	Reduction, Vitellogenin synthesis in liver	221	315	adjacent	High	Moderate	decreased	MESH	D014819	vitellogenins	GO	GO:0010467; GO:0009306	gene expression; protein secretion
289	18	KE	Decrease, Translocator protein (TSPO)	447	437	adjacent	Low	NA	decreased	PR	PR:000016757	translocator protein	GO	GO:0010467	gene expression
307	29	KE	Increase, Vitellogenin synthesis in liver	220	336	adjacent	High	NA	increased	MESH	D014819	vitellogenins	GO	GO:0010467	gene expression
309	310	KE	Reduction, Vitellogenin accumulation into oocytes and oocyte growth/development	78	337	adjacent	Moderate	Moderate	decreased	MESH;	D014819;	vitellogenins;	GO	GO:0006898; GO:0001555; GO:0048599	receptor-mediated endocytosis; oocyte growth; oocyte development
309	123	KE	Reduction, Vitellogenin accumulation into oocytes and oocyte growth/development	78	337	adjacent	NA	NA	decreased	MESH;	D014819;	vitellogenins;	GO	GO:0006898; GO:0001555; GO:0048599	receptor-mediated endocytosis; oocyte growth; oocyte development
309	23	KE	Reduction, Vitellogenin accumulation into oocytes and oocyte growth/development	78	337	adjacent	Moderate	Moderate	decreased	MESH;	D014819;	vitellogenins;	GO	GO:0006898; GO:0001555; GO:0048599	receptor-mediated endocytosis; oocyte growth; oocyte development
309	25	KE	Reduction, Vitellogenin accumulation into oocytes and oocyte growth/development	78	337	adjacent	Moderate	Moderate	decreased	MESH;	D014819;	vitellogenins;	GO	GO:0006898; GO:0001555; GO:0048599	receptor-mediated endocytosis; oocyte growth; oocyte development
309	30	KE	Reduction, Vitellogenin accumulation into oocytes and oocyte growth/development	78	337	adjacent	Moderate	Moderate	decreased	MESH;	D014819;	vitellogenins;	GO	GO:0006898; GO:0001555; GO:0048599	receptor-mediated endocytosis; oocyte growth; oocyte development
309	122	KE	Reduction, Vitellogenin accumulation into oocytes and oocyte growth/development	78	337	adjacent	NA	NA	decreased	MESH;	D014819;	vitellogenins;	GO	GO:0006898; GO:0001555; GO:0048599	receptor-mediated endocytosis; oocyte growth; oocyte development
310	19	KE	Alteration, Wnt pathway	240-348-809	338	adjacent	NA	NA	abnormal	GO	GO:1990909	Wnt signalosome	GO	GO:0016055	Wnt signaling pathway
339	29	AO	Altered, Larval development						abnormal				GO	GO:0002164	larval development
350	465	KE	Increase, Mortality						increased				MESH	D009026	mortality
363	29	AO	Altered, Reproductive behaviour						abnormal				GO	GO:0019098	reproductive behavior
364	29	AO	Impaired development of, Reproductive organs						abnormal	UBERON	UBERON:0003133	reproductive organ	GO	GO:0032502	developmental process
405	7	AO	irregularities, ovarian cycle	330-337-406-527-675-1863-1991	394	non-adjacent	Moderate	NA	disrupted				GO	GO:0042698	ovulation cycle
413	64	KE	Reduction, Testosterone synthesis in Leydig cells	446-808-1612-1690	439	adjacent	NA	NA	decreased	CHEBI	CHEBI:17347	testosterone	GO	GO:0061370	testosterone biosynthetic process
413	51	KE	Reduction, Testosterone synthesis in Leydig cells	446-808-1612-1690	439	adjacent	High	NA	decreased	CHEBI	CHEBI:17347	testosterone	GO	GO:0061370	testosterone biosynthetic process
413	18	KE	Reduction, Testosterone synthesis in Leydig cells	446-808-1612-1690	439	adjacent	High	NA	decreased	CHEBI	CHEBI:17347	testosterone	GO	GO:0061370	testosterone biosynthetic process
413	307	KE	Reduction, Testosterone synthesis in Leydig cells	446-808-1612-1690	2125	adjacent	High	Moderate	decreased	CHEBI	CHEBI:17347	testosterone	GO	GO:0061370	testosterone biosynthetic process
416	51	KE	Increase proliferation, Leydig cell	415-744	398	adjacent	Moderate	NA	increased				GO	GO:0008283	cell proliferation
417	52	AO	skewed, sex ratio						abnormal				MESH	D012744	sex ratio
447	51	KE	Reduction, Cholesterol transport in mitochondria	413	438	adjacent	Moderate	NA	decreased	CHEBI	CHEBI:16113	cholesterol	GO	GO:0006839	mitochondrial transport
447	18	KE	Reduction, Cholesterol transport in mitochondria	413	438	adjacent	Moderate	NA	decreased	CHEBI	CHEBI:16113	cholesterol	GO	GO:0006839	mitochondrial transport
494	64	MIE	Glucocorticoid Receptor Agonist, Activation	495	1646	adjacent	NA	NA	increased	PR	PR:000011406	glucocorticoid receptor	GO	GO:0004883	glucocorticoid receptor activity
494	64	MIE	Glucocorticoid Receptor Agonist, Activation	496	1645	adjacent	NA	NA	increased	PR	PR:000011406	glucocorticoid receptor	GO	GO:0004883	glucocorticoid receptor activity
495	64	KE	Repressed expression of steroidogenic enzymes	413	1648	adjacent	NA	NA	decreased	CHEBI	CHEBI:17347	testosterone	GO	GO:0042446	hormone biosynthetic process
496	64	KE	Increased apoptosis, decreased number of adult Leydig Cells	413	1647	adjacent	NA	NA	increased				GO	GO:0006915	apoptotic process
496	476	KE	Increased apoptosis, decreased number of adult Leydig Cells						increased				GO	GO:0006915	apoptotic process
525	71	KE	Apoptosis of adult Leydig cells, Decreased testosterone by adult Leydig cells						decreased, increased	CHEBI;	CHEBI:17347;	testosterone;	; GO	; GO:0006915	; apoptotic process
526	73	MIE	Inhibition, Inhibition of Dopamine-beta-hydroxylase						decreased	PR	PR:000006294	dopamine beta-hydroxylase	GO	GO:0004500	dopamine beta-monooxygenase activity
528	73	KE	Decreased, Synthesis of NE						decreased	CHEBI	CHEBI:18357	(R)-noradrenaline	GO	GO:0042421	norepinephrine biosynthetic process
529	73	KE	Decreased, GnRH cfos activity						decreased	PR	PR:P01101	proto-oncogene c-Fos (mouse)	GO	GO:0023052	signaling
529	126	KE	Decreased, GnRH cfos activity						decreased	PR	PR:P01101	proto-oncogene c-Fos (mouse)	GO	GO:0023052	signaling
533	73	KE	Decreased, Cortical granule release/distribution upon fertilization						decreased	GO	GO:0060473	cortical granule	GO	GO:0046903	secretion
533	126	KE	Decreased, Cortical granule release/distribution upon fertilization						decreased	GO	GO:0060473	cortical granule	GO	GO:0046903	secretion
534	73	KE	Altered, Formation of cortical envelope						abnormal	GO	GO:0060387	fertilization envelope
534	126	KE	Altered, Formation of cortical envelope						abnormal	GO	GO:0060387	fertilization envelope
535	73	KE	Abnormal, Sperm penetration (polyspermy)						abnormal				GO	GO:0035037	sperm entry
535	126	KE	Abnormal, Sperm penetration (polyspermy)						abnormal				GO	GO:0035037	sperm entry
536	126	KE	Altered, Chromosome number (polyploid) zygote						increased				MP	MP:0004023	abnormal chromosome number
536	73	KE	Altered, Chromosome number (polyploid) zygote						increased				MP	MP:0004023	abnormal chromosome number
540	74	KE	Decreased testosterone by the fetal Leydig cells, Dysgensis of fetal Leydig cells						increased				MP; HP	MP:0013603; HP:0008715	abnormal fetal Leydig cell differentiation; Testicular dysgenesis
541	74	KE	Decreased testosterone by the fetal Leydig cells, Decreased COUP-TFII stem Leydig cells						decreased, increased	PR;	PR:000011405;	COUP transcription factor 2;	GO; MP	GO:0035624; MP:0013604	receptor transactivation; abnormal adult Leydig cell differentiation
640	70	MIE	Decreased steroidogenesis, Proteomic alterations in the adult Leydig cell						decreased				GO	GO:0006694	steroid biosynthetic process
642	69	MIE	Decreased Cholesterol, Decreased De Novo Biosynthesis of Choleseterol						decreased	CHEBI	CHEBI:16113	cholesterol	GO	GO:0006695	cholesterol biosynthetic process
643	69	MIE	Decreased Cholesterol, Decreased Uptake of Lipoproteins						decreased	CHEBI	CHEBI:6495	lipoprotein	GO	GO:0042953	lipoprotein transport
644	69	MIE	Decreased Cholesterol, Decreased Transport of Cholesterol to the Inner Mitochondrial Membrane						decreased	CHEBI	CHEBI:16113	cholesterol	GO	GO:0032367	intracellular cholesterol transport
645	69	KE	Decreased Cholesterol, Decreased Testosterone Production by Adult Leydig Cells						decreased	CHEBI	CHEBI:17347	testosterone	GO	GO:0061370	testosterone biosynthetic process
647	70	KE	Decreased steroidogenesis, Decreased Activity of Steroidogenic Enzymes in Adult Leydig cells						decreased				GO	GO:0050810	regulation of steroid biosynthetic process
648	70	KE	Decreased steroidogenesis, Increased Apoptosis of Adult Leydig Cells						increased	CL	CL:0000178	Leydig cell	GO	GO:0006915	apoptotic process
649	70	KE	Decreased steroidogenesis, Alterations in the Leydig Cell Cytoskeleton						abnormal	CL	CL:0000178	Leydig cell	GO	GO:0007010	cytoskeleton organization
650	71	MIE	Stimulation of adult Leydig cells via the Adrenal Corticosterone, Increased Glucocorticoid						increased	CHEBI;	CHEBI:24261;	glucocorticoid;	GO	GO:0006704; GO:0001775	glucocorticoid biosynthetic process; cell activation
651	71	KE	Glucocorticoid Receptor mediated alterations in steriodogenic enzymes, Decreased testosterone by adult Leydig cells						abnormal	PR	PR:000011406	glucocorticoid receptor	GO	GO:0004883	glucocorticoid receptor activity
652	71	KE	Direct effects of Corticosterone on steroidogenesis, Decreased testosterone by adult Leydig cells						abnormal				GO	GO:0050810	regulation of steroid biosynthetic process
653	66	MIE	Decreased testosterone by the fetal Leydig cells, Increased corticosterone						increased	CHEBI	CHEBI:16827	corticosterone
654	66	MIE	Decreased testosterone by the fetal Leydig cells, Activation by other glucocorticoid receptor agonists						increased	PR	PR:000011406	glucocorticoid receptor	GO	GO:0004883	glucocorticoid receptor activity
655	66	KE	Decreased testosterone by the fetal Leydig cells, Increased COUP-TFII in fetal Leydig cells						increased	PR	PR:000011405	COUP transcription factor 2	GO	GO:0035624	receptor transactivation
655	68	KE	Decreased testosterone by the fetal Leydig cells, Increased COUP-TFII in fetal Leydig cells						increased	PR	PR:000011405	COUP transcription factor 2	GO	GO:0035624	receptor transactivation
655	74	KE	Decreased testosterone by the fetal Leydig cells, Increased COUP-TFII in fetal Leydig cells						increased	PR	PR:000011405	COUP transcription factor 2	GO	GO:0035624	receptor transactivation
655	67	KE	Decreased testosterone by the fetal Leydig cells, Increased COUP-TFII in fetal Leydig cells						increased	PR	PR:000011405	COUP transcription factor 2	GO	GO:0035624	receptor transactivation
656	68	KE	Decreased number and function of adult Leydig cells, Decreased COUP-TFII stem Leydig cells						decreased, increased	PR;	PR:000011405;	COUP transcription factor 2;	GO; MP	GO:0035624; MP:0013604	receptor transactivation; abnormal adult Leydig cell differentiation
656	66	KE	Decreased number and function of adult Leydig cells, Decreased COUP-TFII stem Leydig cells						decreased, increased	PR;	PR:000011405;	COUP transcription factor 2;	GO; MP	GO:0035624; MP:0013604	receptor transactivation; abnormal adult Leydig cell differentiation
656	67	KE	Decreased number and function of adult Leydig cells, Decreased COUP-TFII stem Leydig cells						decreased, increased	PR;	PR:000011405;	COUP transcription factor 2;	GO; MP	GO:0035624; MP:0013604	receptor transactivation; abnormal adult Leydig cell differentiation
657	68	KE	Decreased testosterone by the fetal Leydig cells, Dysgenesis of fetal Leydig cells						increased				MP; HP	MP:0013603; HP:0008715	abnormal fetal Leydig cell differentiation; Testicular dysgenesis
657	66	KE	Decreased testosterone by the fetal Leydig cells, Dysgenesis of fetal Leydig cells						increased				MP; HP	MP:0013603; HP:0008715	abnormal fetal Leydig cell differentiation; Testicular dysgenesis
658	67	MIE	Decreased testosterone by the fetal Leydig cells, Increased estradiol						increased	PR	PR:000007204	estrogen receptor
659	67	MIE	Decreased testosterone by the fetal Leydig cells, Activation by other estradiol agonists						increased	PR	PR:000007204	estrogen receptor	GO	GO:0030284	estrogen receptor activity
660	67	KE	decreased testosterone by fetal Leydig cells, Dysgenesis of fetal Leydig cells						increased				MP; HP	MP:0013603; HP:0008715	abnormal fetal Leydig cell differentiation; Testicular dysgenesis
661	68	MIE	Decreased testosterone by the fetal Leydig cells, Alterations in the fetal testis proteome						abnormal	MESH	D005326	fetal proteins
662	74	MIE	Decreased testosterone by the fetal Leydig cells, Hypermethylation in the fetal testis						increased				GO	GO:0044026	DNA hypermethylation
687	102	KE	Reduced, Prostaglandin E2 concentration, hypothalamus	530-689-969-1071	690	adjacent	High	Low	decreased	CHEBI	CHEBI:15551	prostaglandin E2
687	103	KE	Reduced, Prostaglandin E2 concentration, hypothalamus	530-689-969-1071	690	adjacent	High	Low	decreased	CHEBI	CHEBI:15551	prostaglandin E2
691	103	KE	Reduced, Maturation inducing steroid, plasma	692	693	adjacent	High	Low	decreased	CHEBI	CHEBI:26764	steroid hormone
691	102	KE	Reduced, Maturation inducing steroid, plasma	692	693	adjacent	High	Low	decreased	CHEBI	CHEBI:26764	steroid hormone
692	102	KE	Reduced, Maturation inducing steroid receptor signalling, oocyte	693	694	adjacent	Moderate	Low	decreased	CHEBI	CHEBI:26764	steroid hormone	GO	GO:0003707; GO:0023052	steroid hormone receptor activity; signaling
692	103	KE	Reduced, Maturation inducing steroid receptor signalling, oocyte	695	698	adjacent	Low	Low	decreased	CHEBI	CHEBI:26764	steroid hormone	GO	GO:0003707; GO:0023052	steroid hormone receptor activity; signaling
693	102	KE	Increased, cyclic adenosine monophosphate	694	696	adjacent	High	Low	increased	CHEBI	CHEBI:58165	3',5'-cyclic AMP(1-)
694	102	KE	Reduced, Meiotic prophase I/metaphase I transition, oocyte	330-337-406-527-675-1863-1991	697	adjacent	High	Low	decreased				GO	GO:0008315	G2/MI transition of meiotic cell cycle
695	103	KE	Upregulated, Spindle assembly checkpoint protein Mad2-oocyte	696	699	adjacent	Moderate	Low	increased	PR	PR:Q9VNE1	MAD2 like protein (fruit fly)	GO	GO:1902426	deactivation of mitotic spindle assembly checkpoint
696	103	KE	Increased, Chromosome misseggregation	330-337-406-527-675-1863-1991	700	adjacent	High	Moderate	abnormal				GO	GO:0007059	chromosome segregation
743	111	KE	Decreased, Testosterone binding to androgen receptor (hypothalamus)	414-754-791-1050	744	adjacent	NA	NA	decreased	CHEBI	CHEBI:17347	testosterone	GO	GO:0005102	receptor binding
745	120	AO	Increase, Leydig cell tumors						increased				MP	MP:0002006	neoplasm
745	111	AO	Increase, Leydig cell tumors						increased				MP	MP:0002006	neoplasm
746	112	MIE	Increase, Dopaminergic activity	747	732	adjacent	NA	NA	increased				GO	GO:0001963	synaptic transmission, dopaminergic
747	112	KE	Decreased, Prolactin	111-748-1065-1181	733	adjacent	NA	NA	decreased	CHEBI	CHEBI:81580	Prolactin
749	112	KE	Decreased, Progesterone from corpus luteum	772-1069	772	adjacent	NA	NA	decreased	CHEBI	CHEBI:17026	progesterone	GO	GO:0042701	progesterone secretion
798	122	MIE	Inhibition, Prolyl hydroxylases	799	799	adjacent	High	Low	decreased	MESH	D064828	Prolyl hydroxylases	GO	GO:0003824	catalytic activity
799	123	KE	Increased, HIF-1 heterodimer	800	800	adjacent	Low	NA	increased	PR	PR:G5EGD2; PR:000008555	hypoxia-inducible factor 1 (Caenorhabditis elegans); hypoxia-inducible factor 1-alpha	GO	GO:0010467	gene expression
799	122	KE	Increased, HIF-1 heterodimer	800	800	adjacent	Moderate	Low	increased	PR	PR:G5EGD2; PR:000008555	hypoxia-inducible factor 1 (Caenorhabditis elegans); hypoxia-inducible factor 1-alpha	GO	GO:0010467	gene expression
800	122	KE	Decreased, Aromatase (Cyp19a1) mRNA	3	801	adjacent	High	Moderate	decreased	PR	PR:000038849; PR:000006100	aromatase isoform 1; aromatase	GO	GO:0070330	aromatase activity
800	123	KE	Decreased, Aromatase (Cyp19a1) mRNA	3	801	adjacent	NA	NA	decreased	PR	PR:000038849; PR:000006100	aromatase isoform 1; aromatase	GO	GO:0070330	aromatase activity
801	123	MIE	modulation, Unknown	802	802	adjacent	NA	NA	abnormal	PR	PR:000008555	hypoxia-inducible factor 1-alpha	GO	GO:0023052	signaling
802	123	KE	Increased, HIF-1 alpha transcription	799	803	adjacent	Low	Low	increased	PR	PR:000008555	hypoxia-inducible factor 1-alpha	GO	GO:0010467	gene expression
804	124	MIE	Inhibition, HMG-CoA reductase	805	804	adjacent	High	NA	decreased	PR	PR:000008636	3-hydroxy-3-methylglutaryl-coenzyme A reductase	GO	GO:0042282	hydroxymethylglutaryl-CoA reductase activity
805	124	KE	Decreased, mevalonate	807	805	adjacent	NA	NA	decreased	CHEBI	CHEBI:25350	mevalonate
807	323	KE	Decreased, cholesterol	1756	2072	adjacent	High	Not Specified	decreased	CHEBI	CHEBI:16113; CHEBI:17002	cholesterol; cholesteryl ester	GO	GO:0006695; GO:0030301	cholesterol biosynthetic process; cholesterol transport
807	124	KE	Decreased, cholesterol	446-808-1612-1690	806	non-adjacent	NA	NA	decreased	CHEBI	CHEBI:16113; CHEBI:17002	cholesterol; cholesteryl ester	GO	GO:0006695; GO:0030301	cholesterol biosynthetic process; cholesterol transport
848	126	KE	Decreased, Binding of NE to NE receptors on GnRH neurons						decreased	CHEBI	CHEBI:18357	(R)-noradrenaline	GO	GO:0051380	norepinephrine binding
849	126	MIE	Inhibition, Antgonism of NE receptor						decreased	PR	PR:000001186	alpha-2A adrenergic receptor	GO	GO:0023052	signaling
944	310	KE	dimerization, AHR/ARNT	1697	1996	adjacent	Moderate	Low	increased	PR	PR:000003858; PR:000004303	aryl hydrocarbon receptor; aryl hydrocarbon receptor nuclear translocator	GO	GO:0046983	protein dimerization activity
965	153	KE	reduction in ovarian granulosa cells synthesis of estradiol, Reduced steroidogenic production of estradiol in granulosa cells						decreased	CHEBI	CHEBI:16469	17beta-estradiol	GO	GO:0006703	estrogen biosynthetic process
966	153	KE	Reduced Estradiol in Circulation, Reduced steroidogenic production of estradiol in granulosa cells leading to decreased estradiol in circulation						decreased	CHEBI	CHEBI:16469	17beta-estradiol
967	153	KE	Decreased positive estrogenic feedback on hypothalamus, Reduced estradiol in circulation decreases estrogen concentration at hypothalamus						decreased	CHEBI	CHEBI:50114	estrogen
968	153	KE	Decreased Kisspeptin release from neurons in AVPV, Decreased hypothalamic estrogen reduces kisspeptinergic neuron response						decreased	PR	PR:Q7TSB7	metastasis-suppressor KiSS-1 (rat)	GO	GO:0007269	neurotransmitter secretion
972	345	AO	Decreased fertility, Reduced number of oocytes ovulated						decreased				VT	VT:1000294	egg quantity
972	153	AO	Decreased fertility, Reduced number of oocytes ovulated						decreased				VT	VT:1000294	egg quantity
1045	165	KE	Decreased, Ovarian E2	1056	1085	adjacent	High	NA	decreased	CHEBI	CHEBI:23965	estradiol
1047	165	KE	Increased, secretion of GnRH from hypothalamus	1049	1088	adjacent	High	NA	decreased	MESH	D007987	Gonadotropin Releasing Hormone	GO	GO:0046879	hormone secretion
1047	440	KE	Increased, secretion of GnRH from hypothalamus	414-754-791-1050	1089	adjacent	High	Moderate	decreased	MESH	D007987	Gonadotropin Releasing Hormone	GO	GO:0046879	hormone secretion
1047	165	KE	Increased, secretion of GnRH from hypothalamus	414-754-791-1050	1089	adjacent	High	NA	decreased	MESH	D007987	Gonadotropin Releasing Hormone	GO	GO:0046879	hormone secretion
1049	165	KE	Increased, secrection of FSH from anterior pituitary	1051	1090	non-adjacent	Moderate	NA	decreased	CHEBI	CHEBI:81569	Follicle stimulating hormone	GO	GO:0046884	follicle-stimulating hormone secretion
1049	165	KE	Increased, secrection of FSH from anterior pituitary	1052	1091	non-adjacent	Moderate	NA	decreased	CHEBI	CHEBI:81569	Follicle stimulating hormone	GO	GO:0046884	follicle-stimulating hormone secretion
1051	165	KE	Hyperplasia, ovarian stromal cells	1054	1094	non-adjacent	High	NA	increased	CL	CL:0002132	stromal cell of ovary	MESH	D006965	hyperplasia
1051	440	KE	Hyperplasia, ovarian stromal cells	1054	1094	non-adjacent	High	Not Specified	increased	CL	CL:0002132	stromal cell of ovary	MESH	D006965	hyperplasia
1052	440	KE	Hyperplasia, ovarian epithelium	1053	1093	non-adjacent	High	Not Specified	increased	UBERON	UBERON:0004911	epithelium of female gonad	MESH	D006965	hyperplasia
1052	165	KE	Hyperplasia, ovarian epithelium	1053	1093	non-adjacent	High	NA	increased	UBERON	UBERON:0004911	epithelium of female gonad	MESH	D006965	hyperplasia
1053	440	AO	Promotion, ovarian adenomas	2092	2829	non-adjacent	High	Low	increased	MESH	D000236	Adenoma
1053	165	AO	Promotion, ovarian adenomas						increased	MESH	D000236	Adenoma
1054	440	AO	Promotion, ovarian granular cell tumors	2092	2830	non-adjacent	High	Low	increased	MESH	D016586	Granular Cell Tumor
1054	165	AO	Promotion, ovarian granular cell tumors						increased	MESH	D016586	Granular Cell Tumor
1056	165	KE	Decrease, E2 blood concentrations at hypothalamus	1047	1087	adjacent	High	NA	decreased	CHEBI	CHEBI:16469	17beta-estradiol
1064	167	MIE	prepubertal increase, Estrogen receptor (ER) activity	111-748-1065-1181	1102	adjacent	High	NA	increased	PR	PR:000007204	estrogen receptor	GO	GO:0030284	estrogen receptor activity
1066	167	KE	Promotion, SIX-1 postive basal-type progenitor cells	1067	1104	adjacent	High	NA	increased	PR	PR:000014896	homeobox protein SIX1	GO	GO:0010467	gene expression
1067	167	KE	Proliferation/Clonal Expansion, aberrant basal cells	1068	1105	adjacent	High	NA	increased	CL	CL:0000646	basal cell	GO	GO:0008283	cell proliferation
1068	167	KE	squamous metaplasia, aberrant basal cells	772-1069	1106	adjacent	High	NA	morphological change	MESH	D008679	Metaplasia
1075	169	KE	prolonged, estrus	1076	1111	adjacent	High	NA	delayed				GO	GO:0060209	estrus
1075	168	KE	prolonged, estrus	1076	1111	adjacent	High	NA	delayed				GO	GO:0060209	estrus
1075	168	KE	prolonged, estrus	1077	1112	adjacent	Moderate	NA	delayed				GO	GO:0060209	estrus
1076	440	KE	Increased, circulating estrogen levels	1051	2584	non-adjacent	High	Not Specified	increased	CHEBI	CHEBI:50114	estrogen
1076	440	KE	Increased, circulating estrogen levels	1052	2585	non-adjacent	High	Not Specified	increased	CHEBI	CHEBI:50114	estrogen
1076	169	KE	Increased, circulating estrogen levels	1081	1119	adjacent	High	NA	increased	CHEBI	CHEBI:50114	estrogen
1076	168	KE	Increased, circulating estrogen levels	1078-1192	1113	non-adjacent	High	NA	increased	CHEBI	CHEBI:50114	estrogen
1077	168	KE	Increased, prolactin exposure	1078-1192	1114	adjacent	High	NA	increased	PR	PR:000013246	prolactin
1080	168	KE	Increased, latency period	1079-1193	1117	non-adjacent	Moderate	NA	increased				MP	MP:0010307	abnormal tumor latency
1081	169	KE	Increased, lactotroph hyperplasia and hypertrophy	1082	1120	non-adjacent	High	NA	increased	CL	CL:0000439	prolactin secreting cell	MESH	D006965; D006984	hyperplasia; hypertrophy
1082	169	AO	Increased, adenomas (pituitary)						increased	MESH	D000236	Adenoma	HP	HP:0002893	Pituitary adenoma
1088	200	KE	Increased, Oxidative Stress	1194	1300	adjacent	High	High	increased				MP	MP:0003674	oxidative stress
1088	476	KE	Increased, Oxidative Stress						increased				MP	MP:0003674	oxidative stress
1115	476	MIE	Increased, Reactive oxygen species						increased	CHEBI	CHEBI:26523	reactive oxygen species	GO	GO:1903409	reactive oxygen species biosynthetic process
1172	443	KE	Increase activation, Nuclear factor kappa B (NF-kB)	112-1046	2612	adjacent	Moderate	Moderate	increased				GO	GO:0043122	regulation of I-kappaB kinase/NF-kappaB signaling
1182	200	KE	Increase, Cell Proliferation (Epithelial Cells)	1078-1192	1247	adjacent	High	High	increased				GO	GO:0008283	cell proliferation
1183	200	KE	Decreased, Apoptosis (Epithelial Cells)	1078-1192	1248	adjacent	High	High	decreased				GO	GO:0006915	apoptotic process
1187	200	KE	Increased, ER binding to DNA (classical pathway)	1182	1250	adjacent	High	High	increased	CHEBI	CHEBI:16991	deoxyribonucleic acid	GO	GO:0030331	estrogen receptor binding
1187	200	KE	Increased, ER binding to DNA (classical pathway)	1239	1296	adjacent	High	High	increased	CHEBI	CHEBI:16991	deoxyribonucleic acid	GO	GO:0030331	estrogen receptor binding
1188	200	KE	Increased, ER binding to T.F. to DNA (non-classical pathway)	1182	1251	adjacent	High	High	increased	PR	PR:000016261	serotransferrin	GO	GO:0030331	estrogen receptor binding
1188	200	KE	Increased, ER binding to T.F. to DNA (non-classical pathway)	1239	1297	adjacent	High	High	increased	PR	PR:000016261	serotransferrin	GO	GO:0030331	estrogen receptor binding
1189	200	KE	Increased, Proliferation (Endothelial cells)	1213	1266	adjacent	High	High	increased				GO	GO:0001935	endothelial cell proliferation
1190	200	KE	Increased, Migration (Endothelial Cells)	1213	1267	adjacent	High	High	increased				GO	GO:0043542	endothelial cell migration
1191	200	KE	Increased, Non-genomic signaling	1188	1295	adjacent	High	High	increased				GO	GO:0023052	signaling
1191	200	KE	Increased, Non-genomic signaling	1239	1302	adjacent	High	High	increased				GO	GO:0023052	signaling
1194	200	KE	Increase, DNA damage	1239	1301	adjacent	High	High	functional change	CHEBI	CHEBI:16991	deoxyribonucleic acid
1194	476	KE	Increase, DNA damage						functional change	CHEBI	CHEBI:16991	deoxyribonucleic acid
1195	200	KE	modulation, Extracellular Matrix Composition						morphological change	GO	GO:0031012	extracellular matrix
1196	200	KE	Increased, Invasion						increased	CL	CL:0000066	epithelial cell
1197	200	KE	Activation, Fibroblasts						decreased				GO	GO:0001775	cell activation
1198	200	KE	Activation, Macrophages						decreased				GO	GO:0042116	macrophage activation
1213	200	KE	Increased, Angiogenesis						increased				GO	GO:0001525	angiogenesis
1239	200	KE	Altered, Gene Expression	1240	1298	adjacent	High	High	abnormal				GO	GO:0010467	gene expression
1240	200	KE	Altered, Protein Production	1088	1299	adjacent	High	High	abnormal	PR	PR:000000001	protein	GO	GO:0006412	translation
1240	200	KE	Altered, Protein Production	1183	1304	adjacent	High	High	abnormal	PR	PR:000000001	protein	GO	GO:0006412	translation
1240	200	KE	Altered, Protein Production	1189	1303	adjacent	High	High	abnormal	PR	PR:000000001	protein	GO	GO:0006412	translation
1240	200	KE	Altered, Protein Production	1241	1305	adjacent	Moderate	Moderate	abnormal	PR	PR:000000001	protein	GO	GO:0006412	translation
1241	200	KE	Increased, Motility	1196	1306	adjacent	Moderate	Moderate	increased				GO	GO:0048870	cell motility
1242	200	KE	Increased, Second Messenger Production	1191	1308	adjacent	Moderate	Moderate	increased				GO	GO:0019932	second-messenger-mediated signaling
1262	476	KE	Apoptosis						increased				GO	GO:0006915	apoptotic process
1457	443	KE	Induction, Epithelial Mesenchymal Transition	1982	2614	adjacent	High	High
1554	443	KE	Increase Chromosomal Aberrations	1980	2729	non-adjacent	High	High
1609	288	MIE	Inhibition, Cytochrome P450 enzyme (CYP17A1) activity	1610	1878	adjacent	High	NA
1609	288	MIE	Inhibition, Cytochrome P450 enzyme (CYP17A1) activity	1611	1879	adjacent	High	NA
1610	288	KE	Reduction, 17-OH-pregnenolone conversion in DHEA	446-808-1612-1690	1932	adjacent	High	High
1611	288	KE	Reduction, 17-OH-progesterone conversion in androstenedione	446-808-1612-1690	1933	adjacent	High	High
1615	288	KE	Impaired inguinoscrotal testicular descent phase	1616	1938	adjacent	High	High
1616	372	KE	Malformation, cryptorchidism - maldescended testis
1616	476	AO	Malformation, cryptorchidism - maldescended testis
1616	288	AO	Malformation, cryptorchidism - maldescended testis
1669	443	MIE	Increased, DNA damage and mutation	155	2608	adjacent	High	High	increased	GO;	GO:0090734; ; GO:0005694; GO:1990391	site of DNA damage; ; chromosome; DNA repair complex	GO; MESH; MP	GO:0042769; D009154; GO:0031052; MP:0008866; MP:0008058	DNA damage response, detection of DNA damage; mutation; chromosome breakage; chromosomal instability; abnormal DNA repair
1669	443	MIE	Increased, DNA damage and mutation	1554	2728	non-adjacent	High	High	increased	GO;	GO:0090734; ; GO:0005694; GO:1990391	site of DNA damage; ; chromosome; DNA repair complex	GO; MESH; MP	GO:0042769; D009154; GO:0031052; MP:0008866; MP:0008058	DNA damage response, detection of DNA damage; mutation; chromosome breakage; chromosomal instability; abnormal DNA repair
1688	476	AO	anogenital distance (AGD), decreased						disrupted	FMA	FMA:264621	Musculature of male perineum	GO	GO:0030521	androgen receptor signaling pathway
1688	305	AO	anogenital distance (AGD), decreased						disrupted	FMA	FMA:264621	Musculature of male perineum	GO	GO:0030521	androgen receptor signaling pathway
1688	307	AO	anogenital distance (AGD), decreased						disrupted	FMA	FMA:264621	Musculature of male perineum	GO	GO:0030521	androgen receptor signaling pathway
1688	306	AO	anogenital distance (AGD), decreased						disrupted	FMA	FMA:264621	Musculature of male perineum	GO	GO:0030521	androgen receptor signaling pathway
1691	309	MIE	Antagonism,LH receptor	1692	1986	adjacent	Moderate	Moderate		CHEBI	CHEBI:17347	testosterone
1692	309	KE	Reduction, Progesterone synthesis	1693	1987	adjacent	High	Moderate
1693	309	KE	Reduction, Plasma progesterone concentration	1694	1988	adjacent	High	Moderate
1694	309	KE	Reduction, progesterone uptake, decresed maturation	532-971-1074-1695	1989	adjacent	High	High
1696	309	KE	Decrease of egg production and cummulative fecundity	360-679	1991	adjacent	High	High
1697	310	KE	Increase, DNA methyltransferase expression	1698	1993	adjacent	Moderate	Low
1698	310	KE	Increase, hypermethylation of the promotor region of gonadotropin releasing hormone receptor	1699	1994	adjacent	Moderate	Low
1699	310	KE	Decrease, expression of gonadotropin releasing hormone receptor	3	1995	adjacent	Moderate	Low
1756	323	KE	Decreased, plasma 11-ketotestosterone level	505-520-543-646-1758-1798	2076	adjacent	High	Not Specified	decreased	CHEBI	CHEBI:34133	11-Keto-testosterone	GO	GO:0006702	androgen biosynthetic process
1756	348	KE	Decreased, plasma 11-ketotestosterone level	505-520-543-646-1758-1798	2076	adjacent	High	Moderate	decreased	CHEBI	CHEBI:34133	11-Keto-testosterone	GO	GO:0006702	androgen biosynthetic process
1756	349	KE	Decreased, plasma 11-ketotestosterone level	505-520-543-646-1758-1798	2166	adjacent	Moderate	Moderate	decreased	CHEBI	CHEBI:34133	11-Keto-testosterone	GO	GO:0006702	androgen biosynthetic process
1786	344	AO	Nipple retention (NR), increased
1789	346	KE	Reduction, 17beta-estradiol synthesis by the undifferentiated gonad	1790	2145	adjacent	Moderate	NA	decreased	CHEBI	CHEBI:16469	17beta-estradiol	GO	GO:0006703	estrogen biosynthetic process
1790	376	KE	Increased, Differentiation to Testis	1791	2146	adjacent	NA	NA	increased	UBERON	UBERON:2005272	immature gonad	GO	GO:0008584	male gonad development
1790	346	KE	Increased, Differentiation to Testis	1791	2146	adjacent	High	NA	increased	UBERON	UBERON:2005272	immature gonad	GO	GO:0008584	male gonad development
1791	346	KE	Increased, Male Biased Sex Ratio	360-679	2147	adjacent	Low	NA	increased	PCO	PCO:0000001	population of organisms	GO	GO:0046661	male sex differentiation
1791	376	KE	Increased, Male Biased Sex Ratio	360-679	2147	adjacent	NA	NA	increased	PCO	PCO:0000001	population of organisms	GO	GO:0046661	male sex differentiation
1796	349	MIE	11β-hydroxylase inhibition	1835	2275	adjacent	High	Moderate
1799	348	MIE	Inhibition of 11β-HSD	1756	2162	adjacent	High	Moderate
1800	345	KE	Granulosa cell proliferation of gonadotropin-independent follicles, Reduced
1835	349	KE	Cortisol and 11β-(OH) testosterone decreased	1756	2277	adjacent	High	Moderate
1835	349	KE	Cortisol and 11β-(OH) testosterone decreased	1836	2276	adjacent	High	Moderate
1836	349	KE	Decreased plasma Cortisol level	1837	2278	adjacent	Moderate	Moderate
1837	349	KE	decreased oocyte maturation	330-337-406-527-675-1863-1991	2293	adjacent	High	High
1839	372	AO	Testicular Cancer
1972	440	KE	Increased, Steroidogenic acute regulatory protein (StAR)	1973	2582	adjacent	High	Moderate	increased	PR	PR:000015718; PR:000015719; PR:000015720; PR:000015721	StAR-related lipid transfer protein 3; StAR-related lipid transfer protein 4; StAR-related lipid transfer protein 5; StAR-related lipid transfer protein 6	MP	MP:0005133	increased luteinizing hormone level
1973	440	KE	Increased, estrogens	1076	2583	adjacent	High	Moderate	increased	FMA	FMA:83376	Estrogen	GO	GO:0035937	estrogen secretion
1980	443	KE	Increased micro RNA expression	1981	2610	adjacent	Moderate	Moderate
1981	443	KE	Decreased SIRT1 expression	1172	2611	adjacent	Moderate	Moderate
1982	443	AO	metastatic breast cancer
1985	445	KE	Increased, Kisspeptin signalling	129-1986	2627	adjacent	High	Moderate
1987	445	KE	Decreased, Androgen and Progestin	1988	2630	adjacent	NA	NA
1988	445	KE	Decreased, Maturation Inducing Steroid Surge by Granulosa cells	1989	2631	adjacent	NA	NA
1989	445	KE	Impaired, Oocyte maturation and ovulation	1990	2632	adjacent	NA	NA
1990	445	KE	Increased, Oocyte Atresia	330-337-406-527-675-1863-1991	2633	adjacent	NA	NA
2032	323	AO	Viable offspring, decreased	360-679	2693	adjacent	NA	NA
2045	465	MIE	Increase, Alcohol dehydrogenase	111-748-1065-1181	2736	adjacent	Moderate	Moderate
2046	465	KE	Increase, Vitellogenin mRNA	2047	2738	adjacent	Moderate	Moderate
2047	465	KE	Delay, Ovarian maturation	2048	2739	adjacent	Moderate	Moderate
2047	465	KE	Delay, Ovarian maturation	2049	2740	adjacent	Moderate	Moderate
2048	465	KE	Increase, Body volume of female adults	2050	2741	adjacent	Moderate	Moderate
2049	465	KE	Increase, sex ratio (F/M)	2050	2742	adjacent	Moderate	Moderate
2050	465	KE	Increase, developmental abnormalities	350	2743	adjacent	Moderate	Moderate
2079	476	KE	Increased glycolipid levels in testis
2080	476	KE	Impaired, blood testis barrier
2082	477	AO	Hypospadias, increased
2092	440	AO	Promotion, Ovarian Cancer
1078-1192	168	KE	Hyperplasia, Mammary gland	1080	1115	non-adjacent	High	NA	increased				MP	MP:0000630	mammary gland hyperplasia
1078-1192	168	KE	Hyperplasia, Mammary gland	1079-1193	1116	non-adjacent	High	NA	increased				MP	MP:0000630	mammary gland hyperplasia
1078-1192	200	KE	Hyperplasia, Mammary gland	1079-1193	1252	adjacent	High	High	increased				MP	MP:0000630	mammary gland hyperplasia
1079-1193	168	AO	Increased, Breast Cancer						increased	MESH	D001943	Breast Neoplasms
1079-1193	200	AO	Increased, Breast Cancer						pathological	MESH	D001943	Breast Neoplasms
111-748-1065-1181	29	MIE	Increased, Estrogen receptor activity	307	128	adjacent	High	NA	increased	PR	PR:000007204	estrogen receptor	GO	GO:0030284	estrogen receptor activity
111-748-1065-1181	29	MIE	Increased, Estrogen receptor activity	363	126	adjacent	High	NA	increased	PR	PR:000007204	estrogen receptor	GO	GO:0030284	estrogen receptor activity
111-748-1065-1181	29	MIE	Increased, Estrogen receptor activity	364	127	adjacent	High	NA	increased	PR	PR:000007204	estrogen receptor	GO	GO:0030284	estrogen receptor activity
111-748-1065-1181	112	MIE	Increased, Estrogen receptor activity	749	734	adjacent	NA	NA	increased	PR	PR:000007204	estrogen receptor	GO	GO:0030284	estrogen receptor activity
111-748-1065-1181	167	MIE	Increased, Estrogen receptor activity	1066	1103	non-adjacent	High	NA	increased	PR	PR:000007204	estrogen receptor	GO	GO:0030284	estrogen receptor activity
111-748-1065-1181	200	MIE	Increased, Estrogen receptor activity	1187	1246	adjacent	High	High	increased	PR	PR:000007204	estrogen receptor	GO	GO:0030284	estrogen receptor activity
111-748-1065-1181	200	MIE	Increased, Estrogen receptor activity	1188	1249	adjacent	High	High	increased	PR	PR:000007204	estrogen receptor	GO	GO:0030284	estrogen receptor activity
111-748-1065-1181	200	MIE	Increased, Estrogen receptor activity	1191	1294	adjacent	Moderate	High	increased	PR	PR:000007204	estrogen receptor	GO	GO:0030284	estrogen receptor activity
111-748-1065-1181	200	MIE	Increased, Estrogen receptor activity	1242	1307	adjacent	Moderate	Moderate	increased	PR	PR:000007204	estrogen receptor	GO	GO:0030284	estrogen receptor activity
111-748-1065-1181	445	MIE	Increased, Estrogen receptor activity	1985	2665	adjacent	High	Moderate	increased	PR	PR:000007204	estrogen receptor	GO	GO:0030284	estrogen receptor activity
111-748-1065-1181	465	MIE	Increased, Estrogen receptor activity	2046	2737	adjacent	Moderate	Moderate	increased	PR	PR:000007204	estrogen receptor	GO	GO:0030284	estrogen receptor activity
111-748-1065-1181	445	MIE	Increased, Estrogen receptor activity	129-1986	2666	non-adjacent	Moderate	Moderate	increased	PR	PR:000007204	estrogen receptor	GO	GO:0030284	estrogen receptor activity
111-748-1065-1181	445	MIE	Increased, Estrogen receptor activity	330-337-406-527-675-1863-1991	2730	non-adjacent	High	Moderate	increased	PR	PR:000007204	estrogen receptor	GO	GO:0030284	estrogen receptor activity
111-748-1065-1181	52	MIE	Increased, Estrogen receptor activity						increased	PR	PR:000007204	estrogen receptor	GO	GO:0030284	estrogen receptor activity
111-748-1065-1181	476	MIE	Increased, Estrogen receptor activity						increased	PR	PR:000007204	estrogen receptor	GO	GO:0030284	estrogen receptor activity
112-1046	30	MIE	Decreased, Estrogen receptor activity	285	129	adjacent	High	Low	decreased	PR	PR:000007204	estrogen receptor	GO	GO:0030284	estrogen receptor activity
112-1046	440	MIE	Decreased, Estrogen receptor activity	1047	2580	adjacent	High	Not Specified	decreased	PR	PR:000007204	estrogen receptor	GO	GO:0030284	estrogen receptor activity
112-1046	165	MIE	Decreased, Estrogen receptor activity	1056	1086	non-adjacent	High	NA	decreased	PR	PR:000007204	estrogen receptor	GO	GO:0030284	estrogen receptor activity
112-1046	443	MIE	Decreased, Estrogen receptor activity	1457	2613	adjacent	High	High	decreased	PR	PR:000007204	estrogen receptor	GO	GO:0030284	estrogen receptor activity
129-1986	23	KE	Decreased, gonadotropins	274	143	adjacent	High	Low	decreased	CHEBI	CHEBI:81568; CHEBI:81569	Luteinizing hormone; Follicle stimulating hormone
129-1986	445	KE	Decreased, gonadotropins	1987	2629	adjacent	NA	NA		CHEBI	CHEBI:81568; CHEBI:81569	Luteinizing hormone; Follicle stimulating hormone
240-348-809	19	AO	Malformation, Male reproductive tract	330-337-406-527-675-1863-1991	266	adjacent	NA	NA	arrested	UBERON	UBERON:0003135	male reproductive organ	GO	GO:0032502	developmental process
240-348-809	18	AO	Malformation, Male reproductive tract	330-337-406-527-675-1863-1991	405	adjacent	High	NA	morphological change	UBERON	UBERON:0003135	male reproductive organ	GO	GO:0032502	developmental process
240-348-809	124	AO	Malformation, Male reproductive tract	330-337-406-527-675-1863-1991	808	adjacent	NA	NA	morphological change	UBERON	UBERON:0003135	male reproductive organ	GO	GO:0032502	developmental process
27-742-1614	19	MIE	Decreased, Androgen receptor activity	310	35	adjacent	NA	NA	decreased	PR	PR:000004191	androgen receptor	GO	GO:0004882	androgen receptor activity
27-742-1614	111	MIE	Decreased, Androgen receptor activity	743	729	adjacent	NA	NA	decreased	PR	PR:000004191	androgen receptor	GO	GO:0004882	androgen receptor activity
27-742-1614	288	MIE	Decreased, Androgen receptor activity	1615	1937	adjacent	Moderate	Moderate		PR	PR:000004191	androgen receptor	GO	GO:0004882	androgen receptor activity
27-742-1614	305	MIE	Decreased, Androgen receptor activity	1688	2820	non-adjacent	NA	NA		PR	PR:000004191	androgen receptor	GO	GO:0004882	androgen receptor activity
27-742-1614	306	MIE	Decreased, Androgen receptor activity	1688	2820	non-adjacent	NA	NA		PR	PR:000004191	androgen receptor	GO	GO:0004882	androgen receptor activity
27-742-1614	307	MIE	Decreased, Androgen receptor activity	1688	2820	non-adjacent	NA	NA		PR	PR:000004191	androgen receptor	GO	GO:0004882	androgen receptor activity
27-742-1614	477	MIE	Decreased, Androgen receptor activity	2082	2828	non-adjacent	NA	NA		PR	PR:000004191	androgen receptor	GO	GO:0004882	androgen receptor activity
27-742-1614	19	MIE	Decreased, Androgen receptor activity	286-1687	33	adjacent	NA	NA	decreased	PR	PR:000004191	androgen receptor	GO	GO:0004882	androgen receptor activity
27-742-1614	307	MIE	Decreased, Androgen receptor activity	286-1687	2124	adjacent	High	Moderate		PR	PR:000004191	androgen receptor	GO	GO:0004882	androgen receptor activity
27-742-1614	344	MIE	Decreased, Androgen receptor activity	286-1687	2124	adjacent	Moderate	Moderate		PR	PR:000004191	androgen receptor	GO	GO:0004882	androgen receptor activity
27-742-1614	306	MIE	Decreased, Androgen receptor activity	286-1687	2128	adjacent	High	Moderate		PR	PR:000004191	androgen receptor	GO	GO:0004882	androgen receptor activity
27-742-1614	372	MIE	Decreased, Androgen receptor activity							PR	PR:000004191	androgen receptor	GO	GO:0004882	androgen receptor activity
286-1687	19	KE	Altered, Transcription of genes by androgen receptor	310	317	adjacent	NA	NA	decreased	PR	PR:000004191	androgen receptor	GO	GO:0010468	regulation of gene expression
286-1687	307	KE	Altered, Transcription of genes by androgen receptor	1688	2127	adjacent	Moderate	Moderate	decreased	PR	PR:000004191	androgen receptor	GO	GO:0010468	regulation of gene expression
286-1687	306	KE	Altered, Transcription of genes by androgen receptor	1688	2129	adjacent	Moderate	Low		PR	PR:000004191	androgen receptor	GO	GO:0010468	regulation of gene expression
286-1687	344	KE	Altered, Transcription of genes by androgen receptor	1786	2132	adjacent	Moderate	Low	decreased	PR	PR:000004191	androgen receptor	GO	GO:0010468	regulation of gene expression
286-1687	345	KE	Altered, Transcription of genes by androgen receptor	1800	2273	adjacent	Moderate	Low	decreased	PR	PR:000004191	androgen receptor	GO	GO:0010468	regulation of gene expression
286-1687	19	KE	Altered, Transcription of genes by androgen receptor	240-348-809	316	adjacent	NA	NA	decreased	PR	PR:000004191	androgen receptor	GO	GO:0010468	regulation of gene expression
286-1687	305	KE	Altered, Transcription of genes by androgen receptor						decreased	PR	PR:000004191	androgen receptor	GO	GO:0010468	regulation of gene expression
286-1687	372	KE	Altered, Transcription of genes by androgen receptor							PR	PR:000004191	androgen receptor	GO	GO:0010468	regulation of gene expression
330-337-406-527-675-1863-1991	348	AO	Impaired, fertility-reproduction	360-679	2292	adjacent	High	High	decreased	MESH	D005298	fertility	; MP	; MP:0001921	; reduced fertility
330-337-406-527-675-1863-1991	103	AO	Impaired, fertility-reproduction	360-679	675	adjacent	Moderate	Low	decreased	MESH	D005298	fertility	; MP	; MP:0001921	; reduced fertility
330-337-406-527-675-1863-1991	102	AO	Impaired, fertility-reproduction	360-679	675	adjacent	Moderate	Low	decreased	MESH	D005298	fertility	; MP	; MP:0001921	; reduced fertility
330-337-406-527-675-1863-1991	349	AO	Impaired, fertility-reproduction	360-679	2292	adjacent	High	High	decreased	MESH	D005298	fertility	; MP	; MP:0001921	; reduced fertility
330-337-406-527-675-1863-1991	124	AO	Impaired, fertility-reproduction						decreased	MESH	D005298	fertility	; MP	; MP:0001921	; reduced fertility
330-337-406-527-675-1863-1991	19	AO	Impaired, fertility-reproduction						decreased	MESH	D005298	fertility	; MP	; MP:0001921	; reduced fertility
330-337-406-527-675-1863-1991	7	AO	Impaired, fertility-reproduction						decreased	MESH	D005298	fertility	; MP	; MP:0001921	; reduced fertility
330-337-406-527-675-1863-1991	64	AO	Impaired, fertility-reproduction						decreased	MESH	D005298	fertility	; MP	; MP:0001921	; reduced fertility
330-337-406-527-675-1863-1991	51	AO	Impaired, fertility-reproduction						decreased	MESH	D005298	fertility	; MP	; MP:0001921	; reduced fertility
330-337-406-527-675-1863-1991	18	AO	Impaired, fertility-reproduction						decreased	MESH	D005298	fertility	; MP	; MP:0001921	; reduced fertility
330-337-406-527-675-1863-1991	73	AO	Impaired, fertility-reproduction						decreased	MESH	D005298	fertility	; MP	; MP:0001921	; reduced fertility
330-337-406-527-675-1863-1991	126	AO	Impaired, fertility-reproduction						decreased	MESH	D005298	fertility	; MP	; MP:0001921	; reduced fertility
330-337-406-527-675-1863-1991	476	AO	Impaired, fertility-reproduction							MESH	D005298	fertility	; MP	; MP:0001921	; reduced fertility
330-337-406-527-675-1863-1991	445	AO	Impaired, fertility-reproduction							MESH	D005298	fertility	; MP	; MP:0001921	; reduced fertility
36-408-964	25	MIE	Inhibition, Aromatase	3	45	adjacent	High	Moderate	decreased	PR	PR:000006100	aromatase	GO	GO:0070330	aromatase activity
36-408-964	7	MIE	Inhibition, Aromatase	3	396	adjacent	Moderate	NA	decreased	PR	PR:000006100	aromatase	GO	GO:0070330	aromatase activity
36-408-964	346	MIE	Inhibition, Aromatase	1789	2144	adjacent	High	NA	decreased	PR	PR:000006100	aromatase	GO	GO:0070330	aromatase activity
36-408-964	346	MIE	Inhibition, Aromatase	1790	2167	non-adjacent	High	NA	decreased	PR	PR:000006100	aromatase	GO	GO:0070330	aromatase activity
36-408-964	346	MIE	Inhibition, Aromatase	1791	2350	non-adjacent	Moderate	NA	decreased	PR	PR:000006100	aromatase	GO	GO:0070330	aromatase activity
36-408-964	153	MIE	Inhibition, Aromatase						decreased	PR	PR	PR:000006100	aromatase	GO	GO:0070330	aromatase activity
360-679	123	AO	Decrease population						decreased	PCO	PCO:0000001	population of organisms	PCO	PCO:0000008	population growth rate
360-679	376	AO	Decrease population						decreased	PCO	PCO:0000001	population of organisms	PCO	PCO:0000008	population growth rate
360-679	25	AO	Decrease population						decreased	PCO	PCO:0000001	population of organisms	PCO	PCO:0000008	population growth rate
360-679	122	AO	Decrease population						decreased	PCO	PCO:0000001	population of organisms	PCO	PCO:0000008	population growth rate
360-679	289	AO	Decrease population						decreased	PCO	PCO:0000001	population of organisms	PCO	PCO:0000008	population growth rate
360-679	23	AO	Decrease population						decreased	PCO	PCO:0000001	population of organisms	PCO	PCO:0000008	population growth rate
360-679	102	AO	Decrease population						decreased	PCO	PCO:0000001	population of organisms	PCO	PCO:0000008	population growth rate
360-679	349	AO	Decrease population						decreased	PCO	PCO:0000001	population of organisms	PCO	PCO:0000008	population growth rate
360-679	348	AO	Decrease population						decreased	PCO	PCO:0000001	population of organisms	PCO	PCO:0000008	population growth rate
360-679	30	AO	Decrease population						decreased	PCO	PCO:0000001	population of organisms	PCO	PCO:0000008	population growth rate
360-679	323	AO	Decrease population						decreased	PCO	PCO:0000001	population of organisms	PCO	PCO:0000008	population growth rate
360-679	103	AO	Decrease population						decreased	PCO	PCO:0000001	population of organisms	PCO	PCO:0000008	population growth rate
360-679	310	AO	Decrease population						decreased	PCO	PCO:0000001	population of organisms	PCO	PCO:0000008	population growth rate
360-679	346	AO	Decrease population						decreased	PCO	PCO:0000001	population of organisms	PCO	PCO:0000008	population growth rate
360-679	29	AO	Decrease population						decreased	PCO	PCO:0000001	population of organisms	PCO	PCO:0000008	population growth rate
360-679	309	AO	Decrease population						decreased	PCO	PCO:0000001	population of organisms	PCO	PCO:0000008	population growth rate
414-754-791-1050	51	KE	Increased, luteinizing hormone	416	461	non-adjacent	Moderate	NA	increased	CHEBI	CHEBI:81568	Luteinizing hormone	GO	GO:0042446	hormone biosynthetic process
414-754-791-1050	165	KE	Increased, luteinizing hormone	1051	1092	non-adjacent	High	NA	decreased	CHEBI	CHEBI:81568	Luteinizing hormone	GO	GO:0042446	hormone biosynthetic process
414-754-791-1050	440	KE	Increased, luteinizing hormone	1972	2581	adjacent	High	Moderate	decreased	CHEBI	CHEBI:81568	Luteinizing hormone	GO	GO:0042446	hormone biosynthetic process
414-754-791-1050	111	KE	Increased, luteinizing hormone	415-744	745	adjacent	NA	NA	increased	CHEBI	CHEBI:81568	Luteinizing hormone	GO	GO:0042446	hormone biosynthetic process
414-754-791-1050	120	KE	Increased, luteinizing hormone	415-744	794	adjacent	NA	NA	increased	CHEBI	CHEBI:81568	Luteinizing hormone	GO	GO:0042446	hormone biosynthetic process
415-744	120	KE	Increased, hyperplasia Leydig cell	745	731	adjacent	NA	NA	increased	CL	CL:0000178	Leydig cell	MP	MP:0001152	Leydig cell hyperplasia
415-744	111	KE	Increased, hyperplasia Leydig cell	745	731	adjacent	NA	NA	increased	CL	CL:0000178	Leydig cell	MP	MP:0001152	Leydig cell hyperplasia
415-744	51	KE	Increased, hyperplasia Leydig cell	330-337-406-527-675-1863-1991	462	non-adjacent	Moderate	NA	increased	CL	CL:0000178	Leydig cell	MP	MP:0001152	Leydig cell hyperplasia
446-808-1612-1690	18	KE	Decreased, testosterone	240-348-809	608	non-adjacent	High	NA	decreased	CHEBI	CHEBI:17347	testosterone
446-808-1612-1690	124	KE	Decreased, testosterone	240-348-809	807	non-adjacent	NA	NA	decreased	CHEBI	CHEBI:17347	testosterone
446-808-1612-1690	288	KE	Decreased, testosterone	27-742-1614	1936	adjacent	High	High		CHEBI	CHEBI:17347	testosterone
446-808-1612-1690	307	KE	Decreased, testosterone	27-742-1614	2131	non-adjacent	Moderate	Moderate		CHEBI	CHEBI:17347	testosterone
446-808-1612-1690	51	KE	Decreased, testosterone	414-754-791-1050	460	non-adjacent	Moderate	NA	decreased	CHEBI	CHEBI:17347	testosterone
446-808-1612-1690	64	KE	Decreased, testosterone	505-520-543-646-1758-1798	1649	adjacent	NA	NA	decreased	CHEBI	CHEBI:17347	testosterone
446-808-1612-1690	288	KE	Decreased, testosterone	792-1613	1934	adjacent	High	High		CHEBI	CHEBI:17347	testosterone
446-808-1612-1690	307	KE	Decreased, testosterone	792-1613	2126	adjacent	Moderate	Low		CHEBI	CHEBI:17347	testosterone
446-808-1612-1690	476	KE	Decreased, testosterone						decreased	CHEBI	CHEBI:17347	testosterone
505-520-543-646-1758-1798	323	AO	Impaired, Spermatogenesis	2032	2692	adjacent	NA	NA	abnormal	; CL; MESH	; CL:0000019; D005298	; sperm; fertility	VT;	VT:0002673;	sperm quantity;
505-520-543-646-1758-1798	64	AO	Impaired, Spermatogenesis	330-337-406-527-675-1863-1991	1650	adjacent	NA	NA	decreased, morphological change	; CL; MESH	; CL:0000019; D005298	; sperm; fertility	VT;	VT:0002673;	sperm quantity;
505-520-543-646-1758-1798	348	AO	Impaired, Spermatogenesis	330-337-406-527-675-1863-1991	2274	adjacent	High	High	abnormal	; CL; MESH	; CL:0000019; D005298	; sperm; fertility	VT;	VT:0002673;	sperm quantity;
505-520-543-646-1758-1798	349	AO	Impaired, Spermatogenesis	330-337-406-527-675-1863-1991	2161	adjacent	High	High		; CL; MESH	; CL:0000019; D005298	; sperm; fertility	VT;	VT:0002673;	sperm quantity;
505-520-543-646-1758-1798	74	AO	Impaired, Spermatogenesis						decreased	; CL; MESH	; CL:0000019; D005298	; sperm; fertility	VT;	VT:0002673;	sperm quantity;
505-520-543-646-1758-1798	476	AO	Impaired, Spermatogenesis						decreased, morphological change	; CL; MESH	; CL:0000019; D005298	; sperm; fertility	VT;	VT:0002673;	sperm quantity;
505-520-543-646-1758-1798	71	AO	Impaired, Spermatogenesis						decreased, morphological change	; CL; MESH	; CL:0000019; D005298	; sperm; fertility	VT;	VT:0002673;	sperm quantity;
505-520-543-646-1758-1798	67	AO	Impaired, Spermatogenesis						decreased	; CL; MESH	; CL:0000019; D005298	; sperm; fertility	VT;	VT:0002673;	sperm quantity;
505-520-543-646-1758-1798	66	AO	Impaired, Spermatogenesis						decreased	; CL; MESH	; CL:0000019; D005298	; sperm; fertility	VT;	VT:0002673;	sperm quantity;
505-520-543-646-1758-1798	68	AO	Impaired, Spermatogenesis						decreased	; CL; MESH	; CL:0000019; D005298	; sperm; fertility	VT;	VT:0002673;	sperm quantity;
505-520-543-646-1758-1798	70	AO	Impaired, Spermatogenesis						decreased, morphological change	; CL; MESH	; CL:0000019; D005298	; sperm; fertility	VT;	VT:0002673;	sperm quantity;
505-520-543-646-1758-1798	69	AO	Impaired, Spermatogenesis						decreased	; CL; MESH	; CL:0000019; D005298	; sperm; fertility	VT;	VT:0002673;	sperm quantity;
530-689-969-1071	103	KE	Decreased, gonadotropin releasing hormone	531-690-970-1072	691	adjacent	High	Moderate	decreased	MESH	D007987	Gonadotropin Releasing Hormone	GO	GO:0046879	hormone secretion
530-689-969-1071	102	KE	Decreased, gonadotropin releasing hormone	531-690-970-1072	691	adjacent	High	Moderate	decreased	MESH	D007987	Gonadotropin Releasing Hormone	GO	GO:0046879	hormone secretion
530-689-969-1071	168	KE	Decreased, gonadotropin releasing hormone	531-690-970-1072	1108	adjacent	High	NA	decreased	MESH	D007987	Gonadotropin Releasing Hormone	GO	GO:0046879	hormone secretion
530-689-969-1071	169	KE	Decreased, gonadotropin releasing hormone	531-690-970-1072	1108	adjacent	High	NA	decreased	MESH	D007987	Gonadotropin Releasing Hormone	GO	GO:0046879	hormone secretion
530-689-969-1071	126	KE	Decreased, gonadotropin releasing hormone						decreased	MESH	D007987	Gonadotropin Releasing Hormone	GO	GO:0046879	hormone secretion
530-689-969-1071	73	KE	Decreased, gonadotropin releasing hormone						decreased	MESH	D007987	Gonadotropin Releasing Hormone	GO	GO:0046879	hormone secretion
530-689-969-1071	153	KE	Decreased, gonadotropin releasing hormone						decreased	MESH	D007987	Gonadotropin Releasing Hormone	GO	GO:0046879	hormone secretion
531-690-970-1072	102	KE	Decreased, luteinizing hormone	691	692	adjacent	High	Low	decreased	CHEBI	CHEBI:81568	Luteinizing hormone	GO	GO:0032275	luteinizing hormone secretion
531-690-970-1072	103	KE	Decreased, luteinizing hormone	691	692	adjacent	High	Low	decreased	CHEBI	CHEBI:81568	Luteinizing hormone	GO	GO:0032275	luteinizing hormone secretion
531-690-970-1072	169	KE	Decreased, luteinizing hormone	1075	1110	non-adjacent	High	NA	decreased	CHEBI	CHEBI:81568	Luteinizing hormone	GO	GO:0032275	luteinizing hormone secretion
531-690-970-1072	168	KE	Decreased, luteinizing hormone	1075	1110	non-adjacent	High	NA	decreased	CHEBI	CHEBI:81568	Luteinizing hormone	GO	GO:0032275	luteinizing hormone secretion
531-690-970-1072	168	KE	Decreased, luteinizing hormone	532-971-1074-1695	1109	adjacent	High	NA	decreased	CHEBI	CHEBI:81568	Luteinizing hormone	GO	GO:0046879	hormone secretion
531-690-970-1072	169	KE	Decreased, luteinizing hormone	532-971-1074-1695	1109	adjacent	High	NA	decreased	CHEBI	CHEBI:81568	Luteinizing hormone	GO	GO:0032275	luteinizing hormone secretion
531-690-970-1072	126	KE	Decreased, luteinizing hormone						decreased	CHEBI	CHEBI:81568	Luteinizing hormone	GO	GO:0032275	luteinizing hormone secretion
531-690-970-1072	73	KE	Decreased, luteinizing hormone						decreased	CHEBI	CHEBI:81568	Luteinizing hormone	GO	GO:0032275	luteinizing hormone secretion
531-690-970-1072	153	KE	Decreased, luteinizing hormone						decreased	CHEBI	CHEBI:81568	Luteinizing hormone	GO	GO:0032275	luteinizing hormone secretion
532-971-1074-1695	169	KE	Impaired Ovulation	1076	1118	non-adjacent	High	NA	disrupted				MP	MP:0001928	abnormal ovulation
532-971-1074-1695	309	KE	Impaired Ovulation	1696	1990	adjacent	High	Moderate					MP	MP:0001928	abnormal ovulation
532-971-1074-1695	73	KE	Impaired Ovulation						delayed				MP	MP:0001928	abnormal ovulation
532-971-1074-1695	126	KE	Impaired Ovulation						delayed				MP	MP:0001928	abnormal ovulation
532-971-1074-1695	153	KE	Impaired Ovulation						abnormal				MP	MP:0001928	abnormal ovulation
532-971-1074-1695	168	KE	Impaired Ovulation						disrupted				MP	MP:0001928	abnormal ovulation
772-1069	112	KE	Increased, hyperplasia glandular epithelial cells of endometrium	773-1070	771	adjacent	NA	NA	increased	CL	CL:0002656	glandular cell of endometrium	MP	MP:0009092	endometrium hyperplasia
772-1069	167	KE	Increased, hyperplasia glandular epithelial cells of endometrium	773-1070	1107	non-adjacent	High	NA	increased	CL	CL:0002656	glandular cell of endometrium	MP	MP:0009092	endometrium hyperplasia
773-1070	112	AO	Increased, Endometrial adenocarcinomas						increased	MESH	D000236; D002277	Adenoma; Carcinoma
773-1070	167	AO	Increased, Endometrial adenocarcinomas						increased	MESH	D000236; D002277	Adenoma; Carcinoma
790-1617	120	MIE	Inhibition, 5-alpha-reductase	792-1613	792	adjacent	NA	NA	decreased	PR	PR:P31214	3-oxo-5-alpha-steroid 4-dehydrogenase 2 (rat)	GO	GO:0003824	catalytic activity
790-1617	305	MIE	Inhibition, 5-alpha-reductase	792-1613	1880	adjacent	High	High		PR	PR:P31214	3-oxo-5-alpha-steroid 4-dehydrogenase 2 (rat)	GO	GO:0003824	catalytic activity
790-1617	289	MIE	Inhibition, 5-alpha-reductase	792-1613	1880	adjacent	High	High		PR	PR:P31214	3-oxo-5-alpha-steroid 4-dehydrogenase 2 (rat)	GO	GO:0003824	catalytic activity
792-1613	289	KE	Decreased, dihydrotestosterone	219	1881	adjacent	Low	Low		CHEBI	CHEBI:17347	testosterone	GO	GO:0061370	testosterone biosynthetic process
792-1613	305	KE	Decreased, dihydrotestosterone	27-742-1614	1935	adjacent	NA	NA		CHEBI	CHEBI:17347	testosterone	GO	GO:0061370	testosterone biosynthetic process
792-1613	307	KE	Decreased, dihydrotestosterone	27-742-1614	1935	adjacent	High	Moderate		CHEBI	CHEBI:17347	testosterone	GO	GO:0061370	testosterone biosynthetic process
792-1613	288	KE	Decreased, dihydrotestosterone	27-742-1614	1935	adjacent	High	High		CHEBI	CHEBI:17347	testosterone	GO	GO:0061370	testosterone biosynthetic process
792-1613	120	KE	Decreased, dihydrotestosterone	414-754-791-1050	793	adjacent	NA	NA	decreased	CHEBI	CHEBI:17347	testosterone	GO	GO:0061370	testosterone biosynthetic process

## Sheet: AOPs
AOP ID	AOP title	Date of retrieval	OECD status	OECD project	Life-stage applicability	Taxonomic applicability	Sex applicability	Included in final network after combination of KEs	Comment	Sub-networks
7	Aromatase (Cyp19a1) reduction leading to impaired fertility in adult female	2022-12-21	EAGMST Under Review	1.21	Adult, reproductively mature	rat, mouse, human	Female	Yes		8, 15, 16
18	PPARα activation in utero leading to impaired fertility in males	2022-12-21	EAGMST Under Review	1.21	Development	rat, mouse, human	Male	Yes		9, 13, 16
19	Androgen receptor antagonism leading to adverse effects in the male foetus (mammals)	2022-12-21			Foetal		Male	Yes		4, 13, 16
23	Androgen receptor agonism leading to reproductive dysfunction (in repeat-spawning fish)	2022-12-21	WPHA/WNT Endorsed	1.12	Adult, reproductively mature	fathead minnow	Female	Yes		3, 7, 8, 16
25	Aromatase inhibition leading to reproductive dysfunction	2022-12-21	WPHA/WNT Endorsed	1.12	Adult, reproductively mature	medaka, zebrafish, fathead minnow	Female	Yes		8, 16
29	Estrogen receptor agonism leading to reproductive dysfunction	2022-12-21		1.29	Embryo; juvenile	medaka, zebrafish, fathead minnow, Japanese quail, northern leopard frog	Male	Yes		1
30	Estrogen receptor antagonism leading to reproductive dysfunction	2022-12-21	EAGMST Under Review	1.12	Adult, reproductively mature	medaka, zebrafish, fathead minnow, Japanese quail, northern leopard frog	Female	Yes		2, 16
51	PPARα activation leading to impaired fertility in adult male rodents	2022-12-21	Under development	1.21	Juvenile; Adult, reproductively mature	rat	Male	Yes		6, 9, 11, 14
52	ER agonism leading to skewed sex ratios due to altered sexual differentiation in males	2022-12-21		1.29				No	no KERs
64	Glucocorticoid Receptor (GR) Mediated Adult Leydig Cell Dysfunction Leading to Decreased Male Fertility	2022-12-21		1.29	Adult, reproductively mature	rat	Male	Yes		9, 14
66	Modulation of Adult Leydig Cell Function Subsequent Glucocorticoid Activation in the Fetal Testis	2022-12-21		1.29	Foetal; Adult, reproductively mature	rat	Male	No	no KERs
67	Modulation of Adult Leydig Cell Function Subsequent to Estradiaol Activation in the Fetal Testis	2022-12-21		1.29	Foetal; Adult, reproductively mature	rat	Male	No	no KERs
68	Modulation of Adult Leydig Cell Function Subsequent to Alterations in the Fetal Testis Protome	2022-12-21		1.29	Foetal; Adult, reproductively mature	rat	Male	No	no KERs
69	Modulation of Adult Leydig Cell Function Subsequent to Decreased Cholesterol Synthesis or Transport in the Adult Leydig Cell	2022-12-21		1.29	Adult, reproductively mature	rat, human	Male	No	no KERs
70	Modulation of Adult Leydig Cell Function Subsequent to Proteomic Alterations in the Adult Leydig Cell	2022-12-21		1.29	Adult, reproductively mature	rat, human	Male	No	no KERs
71	Modulation of Adult Leydig Cell Function Subsequent to Glucocorticoid Activation	2022-12-21		1.29	Adult, reproductively mature	rat, human	Male	No	no KERs
73	Xenobiotic Inhibition of Dopamine-beta-Hydroxylase and subsequent reduced fecundity	2022-12-21		1.29				No	no KERs
74	Modulation of Adult Leydig Cell Function Subsequent to Hypermethylation in the Fetal Testis	2022-12-21		1.29	Foetal; Adult, reproductively mature	rat	Male	No	no KERs
102	Cyclooxygenase inhibition leading to reproductive dysfunction via interference with meiotic prophase I /metaphase I transition	2022-12-21		1.29	Adult, reproductively mature	rat, mouse, human, goldfish	Female	Yes		7, 16
103	Cyclooxygenase inhibition leading to reproductive dysfunction via interference with spindle assembly checkpoint	2022-12-21		1.29	Adult, reproductively mature	rat, mouse, human, goldfish	Female	Yes		7, 16
111	Decrease in androgen receptor activity leading to Leydig cell tumors (in rat)	2022-12-21		1.29		rat	Male	Yes		4, 6, 11
112	Increased dopaminergic activity leading to endometrial adenocarcinomas (in Wistar rat)	2022-12-21		1.29		rat	Female	Yes		1, 10
120	Inhibition of 5α-reductase leading to Leydig cell tumors (in rat)	2022-12-21		1.29		rat, mouse	Male	Yes		6, 9, 11
122	Prolyl hydroxylase inhibition leading to reproductive dysfunction via increased HIF1 heterodimer formation	2022-12-21		1.29	Adult, reproductively mature	fathead minnow	Female	Yes		8, 16
123	Unknown MIE leading to reproductive dysfunction via increased HIF-1alpha transcription	2022-12-21		1.29	Adult, reproductively mature	fathead minnow	Female	Yes		8, 16
124	HMG-CoA reductase inhibition leading to decreased fertility	2022-12-21		1.29	Foetal	rat	Male	Yes		9, 13, 16
126	Alpha-noradrenergic antagonism leads to reduced fecundity via delayed ovulation	2022-12-21		1.29				No	no KERs
146	Estrogen Receptor Activation and Female Precocious Puberty	2022-12-21		1.29				No	no KEs or KERs
153	Aromatase Inhibition leading to Ovulation Inhibition and Decreased Fertility in Female Rats	2022-12-21		1.29				No	no KERs
165	Antiestrogen activity leading to ovarian adenomas and granular cell tumors in the mouse	2022-12-21		1.29		rat, mouse	Female	Yes		2, 6, 8, 10
167	Early-life estrogen receptor activity leading to endometrial carcinoma in the mouse.	2022-12-21		1.29	Fetal to Parturition; Juvenile	mouse	Female	Yes		1, 10
168	GnRH pulse disruption leading to mammary adenomas and carcinomas in the SD rat.	2022-12-21		1.29		rat	Female	Yes		7, 10, 15
169	GnRH pulse disruption leading to pituitary adenomas and carcinomas in the SD rat.	2022-12-21		1.29		rat	Female	Yes		7, 10, 15
199	ER mediated breast cancer AOP	2022-12-21						No	no KEs or KERs
200	Estrogen receptor activation leading to breast cancer	2022-12-21			Not Otherwise Specified	human, cat, dog	Unspecific	Yes		1, 10
271	Inhibition of thyroid peroxidase leading to impaired fertility in fish	2022-12-21	Under development	1.59	Adult, reproductively mature	fish	Female	Yes		8
288	Inhibition of 17α-hydrolase/C 10,20-lyase (Cyp17A1) activity leads to birth reproductive defects (cryptorchidism) in male (mammals)	2022-12-21			Development	rat, human	Male	Yes		4, 9, 13
289	Inhibition of 5α-reductase leading to impaired fecundity in female fish	2022-12-21	Under development	1.81	3 to < 6 months	fish	Female	Yes		8, 9, 16
295	Early-life stromal estrogen receptor activation by endocrine disrupting chemicals in the mammary gland leading to enhanced cancer risk	2022-12-21	Under development	1.79				No	no KEs or KERs
305	5α-reductase inhibition leading to short anogenital distance (AGD) in male (mammalian) offspring	2022-12-21	Under development	1.90	Pregnancy	rat, mouse, human	Male	Yes		4, 9, 13
306	Androgen receptor (AR) antagonism leading to short anogenital distance (AGD) in male (mammalian) offspring	2022-12-21	Under development	1.90	Pregnancy	rat, mouse, human	Male	Yes		4, 13
307	Decreased testosterone synthesis leading to short anogenital distance (AGD) in male (mammalian) offspring	2022-12-21	Under development	1.90	Pregnancy; Foetal	rat, mouse, human	Male	Yes		4, 9, 13
309	Luteinizing hormone receptor antagonism leading to reproductive dysfunction	2022-12-21			3 to < 6 months	fish	Female	Yes		5, 15, 16
310	Embryonic Activation of the AHR leading to Reproductive failure, via epigenetic down-regulation of GnRHR	2022-12-21			Embryo; Adult, reproductively mature	zebrafish	Female	Yes		8, 16
323	PPARalpha Agonism Impairs Fish Reproduction	2022-12-21			Adult	teleost fish	Male	Yes		9, 14, 16
344	Androgen receptor (AR) antagonism leading to nipple retention (NR) in male (mammalian) offspring	2022-12-21	Under development	1.108				Yes		4, 13
345	Androgen receptor (AR) antagonism leading to decreased fertility in females	2022-12-21						Yes		4, 15
346	Aromatase inhibition leads to male-biased sex ratio via impacts on gonad differentiation	2022-12-21	WPHA/WNT Endorsed	1.12	Development	zebrafish, fathead minnow, Oreochromis niloticus, Chinook salmon, European sea bass	Unspecific	Yes		8, 12, 16
348	Inhibition of 11β-Hydroxysteroid Dehydrogenase leading to decreased population trajectory	2022-12-21	Under development	1.93	Adult, reproductively mature	fish	Male	Yes		9, 14, 16
349	Inhibition of 11β-hydroxylase leading to decresed population trajectory	2022-12-21	Under development	1.93	Adult, reproductively mature	fish	Mixed	Yes		9, 14, 15, 16
372	Androgen receptor antagonism leading to testicular cancer	2022-12-21						No	no KERs
376	Androgen receptor agonism leading to male-biased sex ratio	2022-12-21	WPHA/WNT Endorsed	1.12	Development	medaka, zebrafish, fathead minnow, channel catfish, Oreochromis niloticus, Chinook salmon	Unspecific	Yes		3, 12, 16
440	Hypothalamic estrogen receptors inhibition leading to ovarian cancer	2022-12-21	Under development	1.104	Adult, reproductively mature	rat, mouse, human	Female	Yes		2, 6, 10
443	Alcohol Induced DNA damage and mutations leading to Metastatic Breast Cancer	2022-12-21	Under development	1.103	Adult, reproductively mature	rat, mouse, human, human and other cells in culture, canine heartworm nematode, yeast	Female	Yes		2, 10
445	Estrogen Receptor Alpha Agonism leads to Impaired Reproduction	2022-12-21						Yes		1, 7, 16
465	Alcohol dehydrogenase leading to reproductive dysfunction	2022-12-21						Yes		1
476	Adverse Outcome Pathways diagram related to PBDEs associated male reproductive toxicity	2022-12-21						No	no KERs
477	Androgen receptor (AR) antagonism leading to hypospadias in male offspring	2022-12-21						Yes		4, 13

## Sheet: KEs
KE connected by KERs and included in final network	Combined Event_Type	ID of combined KEs	Title of combined KEs	Original KE title	Original Event_Type	Original KE ID	Object_Ontology_ID	Object_Source	Object_Term	Process_Ontology_ID	Process_Source	Process_Term	Subnetwork
Yes				Reduction, 17beta-estradiol synthesis by ovarian granulosa cells	KE	3	CHEBI:16469	CHEBI	17beta-estradiol	GO:0006703	GO	estrogen biosynthetic process	8
Yes				Activation, AhR	MIE	18	PR:000003858	PR	aryl hydrocarbon receptor	GO:0004874	GO	aryl hydrocarbon receptor activity	8
Yes				Agonism, Androgen receptor	MIE	25	PR:000004191	PR	androgen receptor	GO:0004882	GO	androgen receptor activity	3
Yes				Antagonism, Androgen receptor	MIE	26							4
Yes	MIE	27, 742, 1614	Decreased, Androgen receptor activity	N/A, Androgen receptor, Antagonism	MIE	27	PR:000004191	PR	androgen receptor	GO:0004882	GO	androgen receptor activity	4
Yes	MIE	36, 408, 964	Inhibition, Aromatase	Inhibition, Aromatase	MIE	36	PR:000006100	PR	aromatase	GO:0070330	GO	aromatase activity	8
Yes				Reduction, Cumulative fecundity and spawning	KE	78				VT:1000294	VT	egg quantity
Yes				Inhibition, Cyclooxygenase activity	MIE	79	PR:000013427; PR:000013428	PR	prostaglandin G/H synthase 1; prostaglandin G/H synthase 2	GO:0004666	GO	prostaglandin-endoperoxide synthase activity	7
Yes	MIE	111, 748, 1065, 1181	Increased, Estrogen receptor activity	Agonism, Estrogen receptor	MIE	111	PR:000007204	PR	estrogen receptor	GO:0030284	GO	estrogen receptor activity	1
Yes	MIE	112, 1046	Decreased, Estrogen receptor activity	Antagonism, Estrogen receptor	MIE	112	PR:000007204	PR	estrogen receptor	GO:0030284	GO	estrogen receptor activity	2
Yes	KE	129, 1986	Decreased, gonadotropins	Reduction, Gonadotropins, circulating concentrations	KE	129	CHEBI:81568; CHEBI:81569	CHEBI	Luteinizing hormone; Follicle stimulating hormone				7
Yes				Inadequate DNA repair	KE	155	CHEBI:16991	CHEBI	deoxyribonucleic acid	GO:0006281	GO	DNA repair
No				Damaging, Mitochondria	KE	176	GO:0005739	GO	mitochondrion	GO:0061726	GO	mitochondrion disassembly
No				N/A, Mitochondrial dysfunction 1	KE	177	GO:0005739	GO	mitochondrion
Yes				Increase, Mutations	KE	185	CHEBI:16991	CHEBI	deoxyribonucleic acid	D009154	MESH	mutation
Yes				Reduction, Plasma 17beta-estradiol concentrations	KE	219	CHEBI:16469	CHEBI	17beta-estradiol				8
Yes				Increase, Plasma vitellogenin concentrations	KE	220	D014819	MESH	vitellogenins
Yes				Reduction, Plasma vitellogenin concentrations	KE	221	D014819	MESH	vitellogenins
Yes				Activation, PPARŒ±	MIE	227	PR:000013056	PR	peroxisome proliferator-activated receptor alpha	GO:0035357	GO	peroxisome proliferator activated receptor signaling pathway	9
Yes	AO	240, 348, 809	Malformation, Male reproductive tract	Feminisation or incomplete development, Primary and accessory male sex organs	KE	240	UBERON:0003135	UBERON	male reproductive organ	GO:0032502	GO	developmental process	13
Yes				Increase, Renal pathology due to VTG deposition	KE	252				D007674	MESH	Kidney Diseases
Yes				Decrease, Steroidogenic acute regulatory protein (STAR)	KE	266	PR:000015715	PR	STAR	GO:0010467	GO	gene expression	9
Yes				Reduction, Testosterone synthesis by ovarian theca cells	KE	274	CHEBI:17347	CHEBI	testosterone	GO:0061370	GO	testosterone biosynthetic process	8
Yes				Thyroid hormone synthesis, Decreased	KE	277	CHEBI:60311	CHEBI	thyroid hormone	GO:0006590	GO	thyroid hormone generation	8
Yes				Thyroperoxidase, Inhibition	MIE	279	PR:000016584	PR	thyroid peroxidase	GO:0004447	GO	iodide peroxidase activity	8
Yes				Reduction, Vitellogenin synthesis in liver	KE	285	D014819	MESH	vitellogenins	GO:0010467; GO:0009306	GO	gene expression; protein secretion
Yes	KE	286, 1687	Altered, Transcription of genes by androgen receptor	Altered, Transcription of genes by AR	KE	286	PR:000004191	PR	androgen receptor	GO:0010468	GO	regulation of gene expression	4
Yes				Decrease, Translocator protein (TSPO)	KE	289	PR:000016757	PR	translocator protein	GO:0010467	GO	gene expression	9
Yes				Increase, Vitellogenin synthesis in liver	KE	307	D014819	MESH	vitellogenins	GO:0010467	GO	gene expression
Yes				Reduction, Vitellogenin accumulation into oocytes and oocyte growth/development	KE	309	D014819;	MESH;	vitellogenins;	GO:0006898; GO:0001555; GO:0048599	GO	receptor-mediated endocytosis; oocyte growth; oocyte development
Yes				Alteration, Wnt pathway	KE	310	GO:1990909	GO	Wnt signalosome	GO:0016055	GO	Wnt signaling pathway	13
Yes	AO	330, 337, 406, 527, 675, 1863, 1991	Impaired, fertility-reproduction	Decrease, Fertility	AO	330	D005298	MESH	fertility				16
Yes	AO	330, 337, 406, 527, 675, 1863, 1991	Impaired, fertility-reproduction	N/A, Impairment of reproductive capacity	AO	337	D005298	MESH	fertility				16
Yes				Altered, Larval development	AO	339				GO:0002164	GO	larval development
Yes	AO	240, 348, 809	Malformation, Male reproductive tract	Malformation, Male reproductive tract	AO	348	UBERON:0003135	UBERON	male reproductive organ				13
Yes				Increase, Mortality	KE	350				D009026	MESH	mortality
Yes	AO	360, 679	Decrease population	Decrease, Population growth rate	AO	360	PCO:0000001	PCO	population of organisms	PCO:0000008	PCO	population growth rate	16
Yes				Altered, Reproductive behaviour	AO	363				GO:0019098	GO	reproductive behavior
Yes				Impaired development of, Reproductive organs	AO	364	UBERON:0003133	UBERON	reproductive organ	GO:0032502	GO	developmental process
Yes				irregularities, ovarian cycle	AO	405				GO:0042698	GO	ovulation cycle	15
Yes	AO	330, 337, 406, 527, 675, 1863, 1991	Impaired, fertility-reproduction	impaired, Fertility	AO	406				D005298	MESH	fertility	16
Yes	MIE	36, 408, 964	Inhibition, Aromatase	reduction in ovarian granulosa cells, Aromatase (Cyp19a1)	MIE	408	PR:000006100	PR	aromatase	GO:0070330; GO:0009299	GO	aromatase activity; mRNA transcription	8
Yes				Reduction, Testosterone synthesis in Leydig cells	KE	413	CHEBI:17347	CHEBI	testosterone	GO:0061370	GO	testosterone biosynthetic process	9
Yes	KE	414, 754, 791, 1050	Increased, luteinizing hormone	Increase, Luteinizing hormone (LH)	KE	414	CHEBI:81568	CHEBI	Luteinizing hormone	GO:0042446	GO	hormone biosynthetic process	6
Yes	KE	415, 744	Increased, hyperplasia Leydig cell	Hyperplasia, Leydig cell	KE	415				D006965	MESH	hyperplasia	11
Yes				Increase proliferation, Leydig cell	KE	416				GO:0008283	GO	cell proliferation	11
No				skewed, sex ratio	AO	417				D012744	MESH	sex ratio
Yes	KE	446, 808, 1612, 1690	Decreased, testosterone	Reduction, testosterone level	KE	446	CHEBI:17347	CHEBI	testosterone				9
Yes				Reduction, Cholesterol transport in mitochondria	KE	447	CHEBI:16113	CHEBI	cholesterol	GO:0006839	GO	mitochondrial transport	9
Yes				Glucocorticoid Receptor Agonist, Activation	MIE	494	PR:000011406	PR	glucocorticoid receptor	GO:0004883	GO	glucocorticoid receptor activity	9
Yes				Repressed expression of steroidogenic enzymes	KE	495	CHEBI:17347	CHEBI	testosterone	GO:0042446	GO	hormone biosynthetic process	9
Yes				Increased apoptosis, decreased number of adult Leydig Cells	KE	496				GO:0006915	GO	apoptotic process	9
Yes	AO	505, 520, 543, 646, 1758, 1798	Impaired, Spermatogenesis	Decreased sperm quantity / quality in the adult, Decreased fertility	AO	505	D005298; CL:0000019	MESH; CL	fertility; sperm				14
Yes	AO	505, 520, 543, 646, 1758, 1798	Impaired, Spermatogenesis	Decreased sperm quantity or quality in the adult, Decreased fertility	AO	520	; CL:0000019; D005298	; CL; MESH	; sperm; fertility	VT:0002673;	VT;	sperm quantity;	14
No				Apoptosis of adult Leydig cells, Decreased testosterone by adult Leydig cells	KE	525	CHEBI:17347;	CHEBI;	testosterone;	; GO:0006915	; GO	; apoptotic process
No				Inhibition, Inhibition of Dopamine-beta-hydroxylase	MIE	526	PR:000006294	PR	dopamine beta-hydroxylase	GO:0004500	GO	dopamine beta-monooxygenase activity
Yes	AO	330, 337, 406, 527, 675, 1863, 1991	Impaired, fertility-reproduction	Decreased, Decreased fecundity	AO	527	D005298	MESH	fertility	; MP:0001921	; MP	; reduced fertility	16
No				Decreased, Synthesis of NE	KE	528	CHEBI:18357	CHEBI	(R)-noradrenaline	GO:0042421	GO	norepinephrine biosynthetic process
No				Decreased, GnRH cfos activity	KE	529	PR:P01101	PR	proto-oncogene c-Fos (mouse)	GO:0023052	GO	signaling
Yes	KE	530, 689, 969, 1071	Decreased, gonadotropin releasing hormone	Decreased, GnRH pulsatility/release	KE	530	D007987	MESH	Gonadotropin Releasing Hormone	GO:0046879	GO	hormone secretion	7
Yes	KE	531, 690, 970, 1072	Decreased, luteinizing hormone	Decreased, LH Surge	KE	531	CHEBI:81568	CHEBI	Luteinizing hormone	GO:0033684; GO:0046879	GO	regulation of luteinizing hormone secretion; hormone secretion	7
Yes	KE	532, 971, 1074, 1695	Impaired Ovulation	Delayed, Ovulation	KE	532				MP:0001928	MP	abnormal ovulation	15
No				Decreased, Cortical granule release/distribution upon fertilization	KE	533	GO:0060473	GO	cortical granule	GO:0046903	GO	secretion
No				Altered, Formation of cortical envelope	KE	534	GO:0060387	GO	fertilization envelope
No				Abnormal, Sperm penetration (polyspermy)	KE	535				GO:0035037	GO	sperm entry
No				Altered, Chromosome number (polyploid) zygote	KE	536				MP:0004023	MP	abnormal chromosome number
No				Decreased testosterone by the fetal Leydig cells, Dysgensis of fetal Leydig cells	KE	540				MP:0013603; HP:0008715	MP; HP	abnormal fetal Leydig cell differentiation; Testicular dysgenesis
No				Decreased testosterone by the fetal Leydig cells, Decreased COUP-TFII stem Leydig cells	KE	541	PR:000011405;	PR;	COUP transcription factor 2;	GO:0035624; MP:0013604	GO; MP	receptor transactivation; abnormal adult Leydig cell differentiation
Yes	AO	505, 520, 543, 646, 1758, 1798	Impaired, Spermatogenesis	Decreased fertility in the adult, Decreased sperm quantity and/or quality in the adult testis	AO	543	D005298; CL:0000019	MESH; CL	fertility; sperm				14
No				Decreased steroidogenesis, Proteomic alterations in the adult Leydig cell	MIE	640				GO:0006694	GO	steroid biosynthetic process
No				Decreased Cholesterol, Decreased De Novo Biosynthesis of Choleseterol	MIE	642	CHEBI:16113	CHEBI	cholesterol	GO:0006695	GO	cholesterol biosynthetic process
No				Decreased Cholesterol, Decreased Uptake of Lipoproteins	MIE	643	CHEBI:6495	CHEBI	lipoprotein	GO:0042953	GO	lipoprotein transport
No				Decreased Cholesterol, Decreased Transport of Cholesterol to the Inner Mitochondrial Membrane	MIE	644	CHEBI:16113	CHEBI	cholesterol	GO:0032367	GO	intracellular cholesterol transport
No				Decreased Cholesterol, Decreased Testosterone Production by Adult Leydig Cells	KE	645	CHEBI:17347	CHEBI	testosterone	GO:0061370	GO	testosterone biosynthetic process
Yes	AO	505, 520, 543, 646, 1758, 1798	Impaired, Spermatogenesis	Decreased Cholesterol, Decreased sperm quantity and/or quality in the adult testis	AO	646	CL:0000019	CL	sperm				14
No				Decreased steroidogenesis, Decreased Activity of Steroidogenic Enzymes in Adult Leydig cells	KE	647				GO:0050810	GO	regulation of steroid biosynthetic process
No				Decreased steroidogenesis, Increased Apoptosis of Adult Leydig Cells	KE	648	CL:0000178	CL	Leydig cell	GO:0006915	GO	apoptotic process
No				Decreased steroidogenesis, Alterations in the Leydig Cell Cytoskeleton	KE	649	CL:0000178	CL	Leydig cell	GO:0007010	GO	cytoskeleton organization
No				Stimulation of adult Leydig cells via the Adrenal Corticosterone, Increased Glucocorticoid	MIE	650	CHEBI:24261;	CHEBI;	glucocorticoid;	GO:0006704; GO:0001775	GO	glucocorticoid biosynthetic process; cell activation
No				Glucocorticoid Receptor mediated alterations in steriodogenic enzymes, Decreased testosterone by adult Leydig cells	KE	651	PR:000011406	PR	glucocorticoid receptor	GO:0004883	GO	glucocorticoid receptor activity
No				Direct effects of Corticosterone on steroidogenesis, Decreased testosterone by adult Leydig cells	KE	652				GO:0050810	GO	regulation of steroid biosynthetic process
No				Decreased testosterone by the fetal Leydig cells, Increased corticosterone	MIE	653	CHEBI:16827	CHEBI	corticosterone
No				Decreased testosterone by the fetal Leydig cells, Activation by other glucocorticoid receptor agonists	MIE	654	PR:000011406	PR	glucocorticoid receptor	GO:0004883	GO	glucocorticoid receptor activity
No				Decreased testosterone by the fetal Leydig cells, Increased COUP-TFII in fetal Leydig cells	KE	655	PR:000011405	PR	COUP transcription factor 2	GO:0035624	GO	receptor transactivation
No				Decreased number and function of adult Leydig cells, Decreased COUP-TFII stem Leydig cells	KE	656	PR:000011405;	PR;	COUP transcription factor 2;	GO:0035624; MP:0013604	GO; MP	receptor transactivation; abnormal adult Leydig cell differentiation
No				Decreased testosterone by the fetal Leydig cells, Dysgenesis of fetal Leydig cells	KE	657				MP:0013603; HP:0008715	MP; HP	abnormal fetal Leydig cell differentiation; Testicular dysgenesis
No				Decreased testosterone by the fetal Leydig cells, Increased estradiol	MIE	658	PR:000007204	PR	estrogen receptor
No				Decreased testosterone by the fetal Leydig cells, Activation by other estradiol agonists	MIE	659	PR:000007204	PR	estrogen receptor	GO:0030284	GO	estrogen receptor activity
No				decreased testosterone by fetal Leydig cells, Dysgenesis of fetal Leydig cells	KE	660				MP:0013603; HP:0008715	MP; HP	abnormal fetal Leydig cell differentiation; Testicular dysgenesis
No				Decreased testosterone by the fetal Leydig cells, Alterations in the fetal testis proteome	MIE	661	D005326	MESH	fetal proteins
No				Decreased testosterone by the fetal Leydig cells, Hypermethylation in the fetal testis	MIE	662				GO:0044026	GO	DNA hypermethylation
Yes	AO	330, 337, 406, 527, 675, 1863, 1991	Impaired, fertility-reproduction	Reduced, Reproductive Success	AO	675				GO:0022414; GO:0000003	GO	reproductive process; reproduction	16
Yes	AO	360, 679	Decrease population	Decline, Population trajectory	AO	679				PCO:0000008	PCO	population growth rate	16
Yes				Reduced, Prostaglandin E2 concentration, hypothalamus	KE	687	CHEBI:15551	CHEBI	prostaglandin E2				7
Yes	KE	530, 689, 969, 1071	Decreased, gonadotropin releasing hormone	Reduced, Gonadotropin releasing hormone, hypothalamus	KE	689	D007987	MESH	Gonadotropin Releasing Hormone				7
Yes	KE	531, 690, 970, 1072	Decreased, luteinizing hormone	Reduced, Luteinizing hormone (LH), plasma	KE	690	CHEBI:81568	CHEBI	Luteinizing hormone				7
Yes				Reduced, Maturation inducing steroid, plasma	KE	691	CHEBI:26764	CHEBI	steroid hormone
Yes				Reduced, Maturation inducing steroid receptor signalling, oocyte	KE	692	CHEBI:26764	CHEBI	steroid hormone	GO:0003707; GO:0023052	GO	steroid hormone receptor activity; signaling
Yes				Increased, cyclic adenosine monophosphate	KE	693	CHEBI:58165	CHEBI	3',5'-cyclic AMP(1-)
Yes				Reduced, Meiotic prophase I/metaphase I transition, oocyte	KE	694				GO:0008315	GO	G2/MI transition of meiotic cell cycle
Yes				Upregulated, Spindle assembly checkpoint protein Mad2-oocyte	KE	695	PR:Q9VNE1	PR	MAD2 like protein (fruit fly)	GO:1902426	GO	deactivation of mitotic spindle assembly checkpoint
Yes				Increased, Chromosome misseggregation	KE	696				GO:0007059	GO	chromosome segregation
Yes	MIE	27, 742, 1614	Decreased, Androgen receptor activity	Decreased, Androgen receptor activity	MIE	742	PR:000004191	PR	androgen receptor	GO:0004882	GO	androgen receptor activity	4
Yes				Decreased, Testosterone binding to androgen receptor (hypothalamus)	KE	743	CHEBI:17347	CHEBI	testosterone	GO:0005102	GO	receptor binding	4
Yes	KE	415, 744	Increased, hyperplasia Leydig cell	Increase, Hyperplasia (Leydig cells)	KE	744	CL:0000178	CL	Leydig cell	MP:0001152	MP	Leydig cell hyperplasia	11
Yes				Increase, Leydig cell tumors	AO	745				MP:0002006	MP	neoplasm	11
Yes				Increase, Dopaminergic activity	MIE	746				GO:0001963	GO	synaptic transmission, dopaminergic	1
Yes				Decreased, Prolactin	KE	747	CHEBI:81580	CHEBI	Prolactin				1
Yes	MIE	111, 748, 1065, 1181	Increased, Estrogen receptor activity	Increased, Estrogen receptor (ER) activity	KE	748	PR:000007204	PR	estrogen receptor	GO:0030284	GO	estrogen receptor activity	1
Yes				Decreased, Progesterone from corpus luteum	KE	749	CHEBI:17026	CHEBI	progesterone	GO:0042701	GO	progesterone secretion	3
Yes	KE	414, 754, 791, 1050	Increased, luteinizing hormone	Increased, Luteinizing hormone (LH)	KE	754	CHEBI:81568	CHEBI	Luteinizing hormone				6
Yes	KE	772, 1069	Increased, hyperplasia glandular epithelial cells of endometrium	Increase, Hyperplasia (glandular epithelial cells of endometrium)	KE	772	CL:0002656	CL	glandular cell of endometrium	MP:0009092	MP	endometrium hyperplasia	3
Yes	AO	773, 1070	Increased, Endometrial adenocarcinomas	Increase, Endometrial adenocarcinomas	AO	773	D000236; D002277	MESH	Adenoma; Carcinoma				3
Yes	MIE	790, 1617	Inhibition, 5-alpha-reductase	Inhibition, 5Œ±-reductase activity	MIE	790	PR:P31214	PR	3-oxo-5-alpha-steroid 4-dehydrogenase 2 (rat)	GO:0003824	GO	catalytic activity	9
Yes	KE	414, 754, 791, 1050	Increased, luteinizing hormone	Increased, Leutinizing hormone (LH)	KE	791	CHEBI:81568	CHEBI	Luteinizing hormone				6
Yes	KE	792, 1613	Decreased, dihydrotestosterone	Decrease, Bioactivation of testosterone	KE	792	CHEBI:17347	CHEBI	testosterone	GO:0061370	GO	testosterone biosynthetic process	9
Yes				Inhibition, Prolyl hydroxylases	MIE	798	D064828	MESH	Prolyl hydroxylases	GO:0003824	GO	catalytic activity	8
Yes				Increased, HIF-1 heterodimer	KE	799	PR:G5EGD2; PR:000008555	PR	hypoxia-inducible factor 1 (Caenorhabditis elegans); hypoxia-inducible factor 1-alpha	GO:0010467	GO	gene expression	8
Yes				Decreased, Aromatase (Cyp19a1) mRNA	KE	800	PR:000038849; PR:000006100	PR	aromatase isoform 1; aromatase	GO:0070330	GO	aromatase activity	8
Yes				modulation, Unknown	MIE	801	PR:000008555	PR	hypoxia-inducible factor 1-alpha	GO:0023052	GO	signaling	8
Yes				Increased, HIF-1 alpha transcription	KE	802	PR:000008555	PR	hypoxia-inducible factor 1-alpha	GO:0010467	GO	gene expression	8
Yes				Inhibition, HMG-CoA reductase	MIE	804	PR:000008636	PR	3-hydroxy-3-methylglutaryl-coenzyme A reductase	GO:0042282	GO	hydroxymethylglutaryl-CoA reductase activity	9
Yes				Decreased, mevalonate	KE	805	CHEBI:25350	CHEBI	mevalonate				9
Yes				Decreased, cholesterol	KE	807	CHEBI:16113; CHEBI:17002	CHEBI	cholesterol; cholesteryl ester	GO:0006695; GO:0030301	GO	cholesterol biosynthetic process; cholesterol transport	9
Yes	KE	446, 808, 1612, 1690	Decreased, testosterone	Decreased, Testosterone	KE	808	CHEBI:17347	CHEBI	testosterone				9
Yes	AO	240, 348, 809	Malformation, Male reproductive tract	malformed, Male reproductive tract	KE	809	UBERON:0000079	UBERON	male reproductive system				13
No				Decreased, Binding of NE to NE receptors on GnRH neurons	KE	848	CHEBI:18357	CHEBI	(R)-noradrenaline	GO:0051380	GO	norepinephrine binding
No				Inhibition, Antgonism of NE receptor	MIE	849	PR:000001186	PR	alpha-2A adrenergic receptor	GO:0023052	GO	signaling
Yes				dimerization, AHR/ARNT	KE	944	PR:000003858; PR:000004303	PR	aryl hydrocarbon receptor; aryl hydrocarbon receptor nuclear translocator	GO:0046983	GO	protein dimerization activity	8
Yes	MIE	36, 408, 964	Inhibition, Aromatase	Inhibition of Aromatase Enzyme, Chemical exposure during critical window of estrous cycle between diestrus 2 and proestrus inhibits aromatase conversion of testosterone to estradiol	MIE	964	PR:000006100	PR	aromatase	GO:0023052	GO	signaling	8
No				reduction in ovarian granulosa cells synthesis of estradiol, Reduced steroidogenic production of estradiol in granulosa cells	KE	965	CHEBI:16469	CHEBI	17beta-estradiol	GO:0006703	GO	estrogen biosynthetic process
No				Reduced Estradiol in Circulation, Reduced steroidogenic production of estradiol in granulosa cells leading to decreased estradiol in circulation	KE	966	CHEBI:16469	CHEBI	17beta-estradiol
No				Decreased positive estrogenic feedback on hypothalamus, Reduced estradiol in circulation decreases estrogen concentration at hypothalamus	KE	967	CHEBI:50114	CHEBI	estrogen
No				Decreased Kisspeptin release from neurons in AVPV, Decreased hypothalamic estrogen reduces kisspeptinergic neuron response	KE	968	PR:Q7TSB7	PR	metastasis-suppressor KiSS-1 (rat)	GO:0007269	GO	neurotransmitter secretion
Yes	KE	530, 689, 969, 1071	Decreased, gonadotropin releasing hormone	Decreased GnRH Release, Decreased Kisspeptin stimulation of GnRH neurons	KE	969	D007987	MESH	Gonadotropin Releasing Hormone	GO:0046879	GO	hormone secretion	7
Yes	KE	531, 690, 970, 1072	Decreased, luteinizing hormone	Decreased LH release from Anterior Pituitary, Decreased GnRH stimulation of Anterior Pituitary Gonadotrophs	KE	970	CHEBI:81568	CHEBI	Luteinizing hormone	GO:0032275	GO	luteinizing hormone secretion	7
Yes	KE	532, 971, 1074, 1695	Impaired Ovulation	Ovulation of oocytes Reduced, Delayed, or Blocked, Decrease or delay in LH surge required for ovulation	KE	971				GO:0042698	GO	ovulation cycle	15
No				Decreased fertility, Reduced number of oocytes ovulated	AO	972				VT:1000294	VT	egg quantity
Yes				Decreased, Ovarian E2	KE	1045	CHEBI:23965	CHEBI	estradiol				8
Yes	MIE	112, 1046	Decreased, Estrogen receptor activity	Suppression, Estrogen receptor (ER) activity	KE	1046	PR:000007204	PR	estrogen receptor	GO:0030284	GO	estrogen receptor activity	2
Yes				Increased, secretion of GnRH from hypothalamus	KE	1047	D007987	MESH	Gonadotropin Releasing Hormone	GO:0046879	GO	hormone secretion	6
Yes				Increased, secrection of FSH from anterior pituitary	KE	1049	CHEBI:81569	CHEBI	Follicle stimulating hormone	GO:0046884	GO	follicle-stimulating hormone secretion	6
Yes	KE	414, 754, 791, 1050	Increased, luteinizing hormone	Increased, secretion of LH from anterior pituitary	KE	1050	CHEBI:81568	CHEBI	Luteinizing hormone	GO:0032275	GO	luteinizing hormone secretion	6
Yes				Hyperplasia, ovarian stromal cells	KE	1051	CL:0002132	CL	stromal cell of ovary	D006965	MESH	hyperplasia	3
Yes				Hyperplasia, ovarian epithelium	KE	1052	UBERON:0004911	UBERON	epithelium of female gonad	D006965	MESH	hyperplasia	3
Yes				Promotion, ovarian adenomas	AO	1053	D000236	MESH	Adenoma				3
Yes				Promotion, ovarian granular cell tumors	AO	1054	D016586	MESH	Granular Cell Tumor				3
Yes				Decrease, E2 blood concentrations at hypothalamus	KE	1056	CHEBI:16469	CHEBI	17beta-estradiol				8
Yes				prepubertal increase, Estrogen receptor (ER) activity	MIE	1064	PR:000007204	PR	estrogen receptor	GO:0030284	GO	estrogen receptor activity	1
Yes	MIE	111, 748, 1065, 1181	Increased, Estrogen receptor activity	Activation, estrogen receptor alpha	MIE	1065	PR:000027727	PR	estrogen receptor alpha complex	GO:0030520	GO	intracellular estrogen receptor signaling pathway	1
Yes				Promotion, SIX-1 postive basal-type progenitor cells	KE	1066	PR:000014896	PR	homeobox protein SIX1	GO:0010467	GO	gene expression	3
Yes				Proliferation/Clonal Expansion, aberrant basal cells	KE	1067	CL:0000646	CL	basal cell	GO:0008283	GO	cell proliferation	3
Yes				squamous metaplasia, aberrant basal cells	KE	1068	D008679	MESH	Metaplasia				3
Yes	KE	772, 1069	Increased, hyperplasia glandular epithelial cells of endometrium	Increased, Hyperplasia (glandular epithelial cells of endometrium)	KE	1069	CL:0000150	CL	glandular epithelial cell	D006965	MESH	hyperplasia	3
Yes	AO	773, 1070	Increased, Endometrial adenocarcinomas	Increased, adenosquamous carcinomas of endometrium	AO	1070	D018196	MESH	adenosquamous carcinoma				3
Yes	KE	530, 689, 969, 1071	Decreased, gonadotropin releasing hormone	Decreased, GnRH pulsatility/release in hypothalamus	KE	1071	D007987	MESH	Gonadotropin Releasing Hormone	GO:0046879	GO	hormone secretion	7
Yes	KE	531, 690, 970, 1072	Decreased, luteinizing hormone	Decreased, LH Surge from anterior pituitary	KE	1072	CHEBI:81568	CHEBI	Luteinizing hormone	GO:0046879	GO	hormone secretion	7
Yes	KE	532, 971, 1074, 1695	Impaired Ovulation	interruption, Ovulation	KE	1074				MP:0001928	MP	abnormal ovulation	15
Yes				prolonged, estrus	KE	1075				GO:0060209	GO	estrus	3
Yes				Increased, circulating estrogen levels	KE	1076	CHEBI:50114	CHEBI	estrogen				3
Yes				Increased, prolactin exposure	KE	1077	PR:000013246	PR	prolactin				3
Yes	KE	1078, 1192	Hyperplasia, Mammary gland	Hyperplasia, Mammary gland	KE	1078				MP:0000630	MP	mammary gland hyperplasia	3
Yes	AO	1079, 1193	Increased, Breast Cancer	Increased, Adenomas/carcinomas (mammary)	AO	1079	D000236; D002277	MESH	Adenoma; Carcinoma				3
Yes				Increased, latency period	KE	1080				MP:0010307	MP	abnormal tumor latency	3
Yes				Increased, lactotroph hyperplasia and hypertrophy	KE	1081	CL:0000439	CL	prolactin secreting cell	D006965; D006984	MESH	hyperplasia; hypertrophy	3
Yes				Increased, adenomas (pituitary)	AO	1082	D000236	MESH	Adenoma	HP:0002893	HP	Pituitary adenoma	3
Yes				Increased, Oxidative Stress	KE	1088				MP:0003674	MP	oxidative stress	3
No				Increased, Reactive oxygen species	MIE	1115	CHEBI:26523	CHEBI	reactive oxygen species	GO:1903409	GO	reactive oxygen species biosynthetic process
Yes				Increase activation, Nuclear factor kappa B (NF-kB)	KE	1172				GO:0043122	GO	regulation of I-kappaB kinase/NF-kappaB signaling
Yes	MIE	111, 748, 1065, 1181	Increased, Estrogen receptor activity	Activation, Estrogen receptor	MIE	1181	PR:000007204	PR	estrogen receptor	GO:0023052	GO	signaling	1
Yes				Increase, Cell Proliferation (Epithelial Cells)	KE	1182				GO:0008283	GO	cell proliferation	3
Yes				Decreased, Apoptosis (Epithelial Cells)	KE	1183				GO:0006915	GO	apoptotic process	3
Yes				Increased, ER binding to DNA (classical pathway)	KE	1187	CHEBI:16991	CHEBI	deoxyribonucleic acid	GO:0030331	GO	estrogen receptor binding	3
Yes				Increased, ER binding to T.F. to DNA (non-classical pathway)	KE	1188	PR:000016261	PR	serotransferrin	GO:0030331	GO	estrogen receptor binding	3
Yes				Increased, Proliferation (Endothelial cells)	KE	1189				GO:0001935	GO	endothelial cell proliferation	3
Yes				Increased, Migration (Endothelial Cells)	KE	1190				GO:0043542	GO	endothelial cell migration	3
Yes				Increased, Non-genomic signaling	KE	1191				GO:0023052	GO	signaling	3
Yes	KE	1078, 1192	Hyperplasia, Mammary gland	Increased, Ductal Hyperplasia	KE	1192				D006965	MESH	hyperplasia	3
Yes	AO	1079, 1193	Increased, Breast Cancer	N/A, Breast Cancer	AO	1193	D001943	MESH	Breast Neoplasms				3
Yes				Increase, DNA damage	KE	1194	CHEBI:16991	CHEBI	deoxyribonucleic acid				3
No				modulation, Extracellular Matrix Composition	KE	1195	GO:0031012	GO	extracellular matrix
Yes				Increased, Invasion	KE	1196	CL:0000066	CL	epithelial cell				3
No				Activation, Fibroblasts	KE	1197				GO:0001775	GO	cell activation
No				Activation, Macrophages	KE	1198				GO:0042116	GO	macrophage activation
Yes				Increased, Angiogenesis	KE	1213				GO:0001525	GO	angiogenesis	3
Yes				Altered, Gene Expression	KE	1239				GO:0010467	GO	gene expression	3
Yes				Altered, Protein Production	KE	1240	PR:000000001	PR	protein	GO:0006412	GO	translation	3
Yes				Increased, Motility	KE	1241				GO:0048870	GO	cell motility	3
Yes				Increased, Second Messenger Production	KE	1242				GO:0019932	GO	second-messenger-mediated signaling	3
No				Apoptosis	KE	1262				GO:0006915	GO	apoptotic process
Yes				Induction, Epithelial Mesenchymal Transition	KE	1457							3
Yes				Increase Chromosomal Aberrations	KE	1554
Yes				Inhibition, Cytochrome P450 enzyme (CYP17A1) activity	MIE	1609							9
Yes				Reduction, 17-OH-pregnenolone conversion in DHEA	KE	1610							9
Yes				Reduction, 17-OH-progesterone conversion in androstenedione	KE	1611							9
Yes	KE	446, 808, 1612, 1690	Decreased, testosterone	Decrease, testosterone synthesis/level	KE	1612							9
Yes	KE	792, 1613	Decreased, dihydrotestosterone	Decrease, dihydrotestosterone (DHT) level	KE	1613							9
Yes	MIE	27, 742, 1614	Decreased, Androgen receptor activity	Decrease, androgen receptors (AR) activation	KE	1614							4
Yes				Impaired inguinoscrotal testicular descent phase	KE	1615							13
Yes				Malformation, cryptorchidism - maldescended testis	AO	1616							13
Yes	MIE	790, 1617	Inhibition, 5-alpha-reductase	5Œ±-reductase, inhibition	MIE	1617							9
Yes				Increased, DNA damage and mutation	MIE	1669	GO:0090734; ; GO:0005694; GO:1990391	GO;	site of DNA damage; ; chromosome; DNA repair complex	GO:0042769; D009154; GO:0031052; MP:0008866; MP:0008058	GO; MESH; MP	DNA damage response, detection of DNA damage; mutation; chromosome breakage; chromosomal instability; abnormal DNA repair
Yes	KE	286, 1687	Altered, Transcription of genes by androgen receptor	decrease, transcription of genes by AR	KE	1687							4
Yes				anogenital distance (AGD), decreased	AO	1688	FMA:264621	FMA	Musculature of male perineum	GO:0030521	GO	androgen receptor signaling pathway	13
Yes	KE	446, 808, 1612, 1690	Decreased, testosterone	reduction, testosterone levels	KE	1690							9
Yes				Antagonism,LH receptor	MIE	1691							5
Yes				Reduction, Progesterone synthesis	KE	1692							5
Yes				Reduction, Plasma progesterone concentration	KE	1693							5
Yes				Reduction, progesterone uptake, decresed maturation	KE	1694							5
Yes	KE	532, 971, 1074, 1695	Impaired Ovulation	Impaired ovulation	KE	1695							15
Yes				Decrease of egg production and cummulative fecundity	KE	1696							15
Yes				Increase, DNA methyltransferase expression	KE	1697							8
Yes				Increase, hypermethylation of the promotor region of gonadotropin releasing hormone receptor	KE	1698							8
Yes				Decrease, expression of gonadotropin releasing hormone receptor	KE	1699							8
Yes				Decreased, plasma 11-ketotestosterone level	KE	1756	CHEBI:34133	CHEBI	11-Keto-testosterone	GO:0006702	GO	androgen biosynthetic process	9
Yes	AO	505, 520, 543, 646, 1758, 1798	Impaired, Spermatogenesis	Impaired, Spermatogenesis	KE	1758	FMA:67338	FMA	Mature sperm cell	HP:0008669	HP	Abnormal spermatogenesis	14
Yes				Nipple retention (NR), increased	AO	1786							13
Yes				Reduction, 17beta-estradiol synthesis by the undifferentiated gonad	KE	1789	CHEBI:16469	CHEBI	17beta-estradiol	GO:0006703	GO	estrogen biosynthetic process	8
Yes				Increased, Differentiation to Testis	KE	1790	UBERON:2005272	UBERON	immature gonad	GO:0008584	GO	male gonad development	12
Yes				Increased, Male Biased Sex Ratio	KE	1791	PCO:0000001	PCO	population of organisms	GO:0046661	GO	male sex differentiation	12
Yes				11Œ≤-hydroxylase inhibition	MIE	1796							9
Yes	AO	505, 520, 543, 646, 1758, 1798	Impaired, Spermatogenesis	Decreased spermatogenesis	KE	1798							14
Yes				Inhibition of 11Œ≤-HSD	MIE	1799							9
Yes				Granulosa cell proliferation of gonadotropin-independent follicles, Reduced	KE	1800							15
Yes				Cortisol and 11Œ≤-(OH) testosterone decreased	KE	1835							9
Yes				Decreased plasma Cortisol level	KE	1836							9
Yes				decreased oocyte maturation	KE	1837							15
No				Testicular Cancer	AO	1839
Yes	AO	330, 337, 406, 527, 675, 1863, 1991	Impaired, fertility-reproduction	Decrease, Reproduction	AO	1863							16
Yes				Increased, Steroidogenic acute regulatory protein (StAR)	KE	1972	PR:000015718; PR:000015719; PR:000015720; PR:000015721	PR	StAR-related lipid transfer protein 3; StAR-related lipid transfer protein 4; StAR-related lipid transfer protein 5; StAR-related lipid transfer protein 6	MP:0005133	MP	increased luteinizing hormone level	3
Yes				Increased, estrogens	KE	1973	FMA:83376	FMA	Estrogen	GO:0035937	GO	estrogen secretion	3
Yes				Increased micro RNA expression	KE	1980
Yes				Decreased SIRT1 expression	KE	1981
Yes				metastatic breast cancer	AO	1982							3
Yes				Increased, Kisspeptin signalling	KE	1985							7
Yes	KE	129, 1986	Decreased, gonadotropins	Decreased, Gonadotropins	KE	1986							7
Yes				Decreased, Androgen and Progestin	KE	1987
Yes				Decreased, Maturation Inducing Steroid Surge by Granulosa cells	KE	1988
Yes				Impaired, Oocyte maturation and ovulation	KE	1989
Yes				Increased, Oocyte Atresia	KE	1990
Yes	AO	330, 337, 406, 527, 675, 1863, 1991	Impaired, fertility-reproduction	Impaired, Reproduction	AO	1991							16
Yes				Viable offspring, decreased	AO	2032							16
Yes				Increase, Alcohol dehydrogenase	MIE	2045							1
Yes				Increase, Vitellogenin mRNA	KE	2046
Yes				Delay, Ovarian maturation	KE	2047
Yes				Increase, Body volume of female adults	KE	2048
Yes				Increase, sex ratio (F/M)	KE	2049
Yes				Increase, developmental abnormalities	KE	2050
No				Increased glycolipid levels in testis	KE	2079
No				Impaired, blood testis barrier	KE	2080
Yes				Hypospadias, increased	AO	2082							13
Yes				Promotion, Ovarian Cancer	AO	2092							3

## Sheet: KERs
ID of combined KERs	Adjacency	AOP ID	Direction	Evidence	interaction	name	Quantitative	Original KER ID
	adjacent	25	decreased	High	interacts with	3 (interacts with) 219	Moderate	5
	adjacent	123	decreased	NA	interacts with	3 (interacts with) 219	NA	5
	adjacent	7	decreased	High	interacts with	3 (interacts with) 219	NA	5
	adjacent	310	decreased	High	interacts with	3 (interacts with) 219	Moderate	5
	adjacent	122	decreased	High	interacts with	3 (interacts with) 219	Moderate	5
	adjacent	23	decreased	High	interacts with	3 (interacts with) 219	Low	5
	adjacent	23	increased	Low	interacts with	25 (interacts with) 129	Low	31
	non-adjacent	23	increased	Moderate	interacts with	25 (interacts with) 274	Low	32
33-2124-2128	adjacent	19	decreased	NA	interacts with	27 (interacts with) 286	NA	33
	adjacent	19	decreased	NA	interacts with	27 (interacts with) 310	NA	35
45-396	adjacent	25	decreased	High	interacts with	36 (interacts with) 3	Moderate	45
	adjacent	122	decreased	NA	interacts with	78 (interacts with) 360	NA	94
	adjacent	30	decreased	Moderate	interacts with	78 (interacts with) 360	Moderate	94
	adjacent	123	decreased	NA	interacts with	78 (interacts with) 360	NA	94
	adjacent	25	decreased	Moderate	interacts with	78 (interacts with) 360	Moderate	94
	adjacent	23	decreased	Moderate	interacts with	78 (interacts with) 360	Moderate	94
	adjacent	310	decreased	Moderate	interacts with	78 (interacts with) 360	Moderate	94
	adjacent	289	decreased	High	interacts with	78 (interacts with) 360	High	94
	adjacent	29	increased	High	interacts with	111 (interacts with) 363	NA	126
	adjacent	29	increased	High	interacts with	111 (interacts with) 364	NA	127
	adjacent	29	increased	High	interacts with	111 (interacts with) 307	NA	128
	adjacent	30	decreased	High	interacts with	112 (interacts with) 285	Low	129
	adjacent	23	decreased	High	interacts with	129 (interacts with) 274	Low	143
	adjacent	443	functional change	High	interacts with	155 (interacts with) 185	High	164
	adjacent	310	decreased	High	interacts with	219 (interacts with) 285	Moderate	252
	adjacent	123	decreased	NA	interacts with	219 (interacts with) 285	NA	252
	adjacent	23	decreased	High	interacts with	219 (interacts with) 285	Moderate	252
	adjacent	25	decreased	High	interacts with	219 (interacts with) 285	Moderate	252
	adjacent	122	decreased	High	interacts with	219 (interacts with) 285	Moderate	252
	adjacent	29	increased	High	interacts with	220 (interacts with) 252	NA	254
	adjacent	23	decreased	Moderate	interacts with	221 (interacts with) 309	Low	255
	adjacent	30	decreased	Moderate	interacts with	221 (interacts with) 309	Low	255
	adjacent	310	decreased	Moderate	interacts with	221 (interacts with) 309	Low	255
	adjacent	122	decreased	Moderate	interacts with	221 (interacts with) 309	NA	255
	adjacent	123	decreased	NA	interacts with	221 (interacts with) 309	NA	255
	adjacent	25	decreased	Moderate	interacts with	221 (interacts with) 309	Low	255
266-405-808	adjacent	19	arrested	NA	interacts with	240 (interacts with) 337	NA	266
	adjacent	29	increased	High	interacts with	252 (interacts with) 339	NA	280
	adjacent	23	decreased	High	interacts with	274 (interacts with) 3	Low	302
	adjacent	271	decreased	High	interacts with	279 (interacts with) 277	High	309
	adjacent	23	decreased	High	interacts with	285 (interacts with) 221	Moderate	315
	adjacent	310	decreased	High	interacts with	285 (interacts with) 221	Moderate	315
	adjacent	122	decreased	High	interacts with	285 (interacts with) 221	High	315
	adjacent	123	decreased	NA	interacts with	285 (interacts with) 221	NA	315
	adjacent	30	decreased	High	interacts with	285 (interacts with) 221	Moderate	315
	adjacent	25	decreased	High	interacts with	285 (interacts with) 221	Moderate	315
	adjacent	19	decreased	NA	interacts with	286 (interacts with) 240	NA	316
	adjacent	19	decreased	NA	interacts with	286 (interacts with) 310	NA	317
	adjacent	29	increased	High	interacts with	307 (interacts with) 220	NA	336
	adjacent	310	decreased	Moderate	interacts with	309 (interacts with) 78	Moderate	337
	adjacent	123	decreased	NA	interacts with	309 (interacts with) 78	NA	337
	adjacent	23	decreased	Moderate	interacts with	309 (interacts with) 78	Moderate	337
	adjacent	25	decreased	Moderate	interacts with	309 (interacts with) 78	Moderate	337
	adjacent	30	decreased	Moderate	interacts with	309 (interacts with) 78	Moderate	337
	adjacent	122	decreased	NA	interacts with	309 (interacts with) 78	NA	337
	adjacent	19	abnormal	NA	interacts with	310 (interacts with) 240	NA	338
	non-adjacent	18	increased	Moderate	interacts with	227 (interacts with) 266	NA	369
	non-adjacent	18	increased	Low	interacts with	227 (interacts with) 289	NA	370
	adjacent	7	decreased	High	interacts with	219 (interacts with) 405	NA	392
	non-adjacent	7	disrupted	Moderate	interacts with	405 (interacts with) 406	NA	394
45-396	adjacent	7	decreased	Moderate	interacts with	408 (interacts with) 3	NA	396
	adjacent	51	increased	Moderate	interacts with	416 (interacts with) 415	NA	398
266-405-808	adjacent	18	morphological change	High	interacts with	348 (interacts with) 406	NA	405
	adjacent	18	decreased	Moderate	interacts with	266 (interacts with) 447	NA	436
	adjacent	18	decreased	Low	interacts with	289 (interacts with) 447	NA	437
	adjacent	51	decreased	Moderate	interacts with	447 (interacts with) 413	NA	438
	adjacent	18	decreased	Moderate	interacts with	447 (interacts with) 413	NA	438
439-2125	adjacent	64	decreased	NA	interacts with	413 (interacts with) 446	NA	439
439-2125	adjacent	51	decreased	High	interacts with	413 (interacts with) 446	NA	439
439-2125	adjacent	18	decreased	High	interacts with	413 (interacts with) 446	NA	439
	non-adjacent	51	decreased	Moderate	interacts with	446 (interacts with) 414	NA	460
	non-adjacent	51	increased	Moderate	interacts with	414 (interacts with) 416	NA	461
	non-adjacent	51	increased	Moderate	interacts with	415 (interacts with) 406	NA	462
608-807	non-adjacent	18	decreased	High	interacts with	446 (interacts with) 348	NA	608
675-2292	adjacent	103	decreased	Moderate	interacts with	675 (interacts with) 360	Low	675
675-2292	adjacent	102	decreased	Moderate	interacts with	675 (interacts with) 360	Low	675
	adjacent	102	decreased	Moderate	interacts with	79 (interacts with) 687	Low	689
	adjacent	103	decreased	Moderate	interacts with	79 (interacts with) 687	Low	689
	adjacent	102	decreased	High	interacts with	687 (interacts with) 689	Low	690
	adjacent	103	decreased	High	interacts with	687 (interacts with) 689	Low	690
691-1108	adjacent	103	decreased	High	interacts with	689 (interacts with) 690	Moderate	691
691-1108	adjacent	102	decreased	High	interacts with	689 (interacts with) 690	Moderate	691
	adjacent	102	decreased	High	interacts with	690 (interacts with) 691	Low	692
	adjacent	103	decreased	High	interacts with	690 (interacts with) 691	Low	692
	adjacent	103	decreased	High	interacts with	691 (interacts with) 692	Low	693
	adjacent	102	decreased	High	interacts with	691 (interacts with) 692	Low	693
	adjacent	102	decreased	Moderate	interacts with	692 (interacts with) 693	Low	694
	adjacent	102	increased	High	interacts with	693 (interacts with) 694	Low	696
	adjacent	102	decreased	High	interacts with	694 (interacts with) 675	Low	697
	adjacent	103	decreased	Low	interacts with	692 (interacts with) 695	Low	698
	adjacent	103	increased	Moderate	interacts with	695 (interacts with) 696	Low	699
	adjacent	103	abnormal	High	interacts with	696 (interacts with) 675	Moderate	700
	adjacent	111	decreased	NA	interacts with	742 (interacts with) 743	NA	729
	adjacent	120	increased	NA	interacts with	744 (interacts with) 745	NA	731
	adjacent	111	increased	NA	interacts with	744 (interacts with) 745	NA	731
	adjacent	112	increased	NA	interacts with	746 (interacts with) 747	NA	732
	adjacent	112	decreased	NA	interacts with	747 (interacts with) 748	NA	733
	adjacent	112	increased	NA	interacts with	748 (interacts with) 749	NA	734
	adjacent	111	decreased	NA	interacts with	743 (interacts with) 754	NA	744
745-794	adjacent	111	increased	NA	interacts with	754 (interacts with) 744	NA	745
771-1107	adjacent	112	increased	NA	interacts with	772 (interacts with) 773	NA	771
	adjacent	112	decreased	NA	interacts with	749 (interacts with) 772	NA	772
792-1880	adjacent	120	decreased	NA	interacts with	790 (interacts with) 792	NA	792
	adjacent	120	decreased	NA	interacts with	792 (interacts with) 791	NA	793
745-794	adjacent	120	increased	NA	interacts with	791 (interacts with) 744	NA	794
	adjacent	122	decreased	High	interacts with	798 (interacts with) 799	Low	799
	adjacent	123	increased	Low	interacts with	799 (interacts with) 800	NA	800
	adjacent	122	increased	Moderate	interacts with	799 (interacts with) 800	Low	800
	adjacent	122	decreased	High	interacts with	800 (interacts with) 3	Moderate	801
	adjacent	123	decreased	NA	interacts with	800 (interacts with) 3	NA	801
	adjacent	123	abnormal	NA	interacts with	801 (interacts with) 802	NA	802
	adjacent	123	increased	Low	interacts with	802 (interacts with) 799	Low	803
	adjacent	124	decreased	High	interacts with	804 (interacts with) 805	NA	804
	adjacent	124	decreased	NA	interacts with	805 (interacts with) 807	NA	805
	non-adjacent	124	decreased	NA	interacts with	807 (interacts with) 808	NA	806
608-807	non-adjacent	124	decreased	NA	interacts with	808 (interacts with) 809	NA	807
266-405-808	adjacent	124	morphological change	NA	interacts with	809 (interacts with) 330	NA	808
	adjacent	310	increased	High	interacts with	18 (interacts with) 944	Moderate	972
	adjacent	165	decreased	High	interacts with	1045 (interacts with) 1056	NA	1085
	non-adjacent	165	decreased	High	interacts with	1046 (interacts with) 1056	NA	1086
	adjacent	165	decreased	High	interacts with	1056 (interacts with) 1047	NA	1087
	adjacent	165	decreased	High	interacts with	1047 (interacts with) 1049	NA	1088
	adjacent	440	decreased	High	interacts with	1047 (interacts with) 1050	Moderate	1089
	adjacent	165	decreased	High	interacts with	1047 (interacts with) 1050	NA	1089
	non-adjacent	165	decreased	Moderate	interacts with	1049 (interacts with) 1051	NA	1090
	non-adjacent	165	decreased	Moderate	interacts with	1049 (interacts with) 1052	NA	1091
	non-adjacent	165	decreased	High	interacts with	1050 (interacts with) 1051	NA	1092
	non-adjacent	440	increased	High	interacts with	1052 (interacts with) 1053	Not Specified	1093
	non-adjacent	165	increased	High	interacts with	1052 (interacts with) 1053	NA	1093
	non-adjacent	165	increased	High	interacts with	1051 (interacts with) 1054	NA	1094
	non-adjacent	440	increased	High	interacts with	1051 (interacts with) 1054	Not Specified	1094
	adjacent	167	increased	High	interacts with	1064 (interacts with) 1065	NA	1102
	non-adjacent	167	increased	High	interacts with	1065 (interacts with) 1066	NA	1103
	adjacent	167	increased	High	interacts with	1066 (interacts with) 1067	NA	1104
	adjacent	167	increased	High	interacts with	1067 (interacts with) 1068	NA	1105
	adjacent	167	morphological change	High	interacts with	1068 (interacts with) 1069	NA	1106
771-1107	non-adjacent	167	increased	High	interacts with	1069 (interacts with) 1070	NA	1107
691-1108	adjacent	168	decreased	High	interacts with	1071 (interacts with) 1072	NA	1108
691-1108	adjacent	169	decreased	High	interacts with	1071 (interacts with) 1072	NA	1108
	adjacent	168	decreased	High	interacts with	1072 (interacts with) 1074	NA	1109
	adjacent	169	decreased	High	interacts with	1072 (interacts with) 1074	NA	1109
	non-adjacent	169	decreased	High	interacts with	1072 (interacts with) 1075	NA	1110
	non-adjacent	168	decreased	High	interacts with	1072 (interacts with) 1075	NA	1110
	adjacent	169	delayed	High	interacts with	1075 (interacts with) 1076	NA	1111
	adjacent	168	delayed	High	interacts with	1075 (interacts with) 1076	NA	1111
	adjacent	168	delayed	Moderate	interacts with	1075 (interacts with) 1077	NA	1112
	non-adjacent	168	increased	High	interacts with	1076 (interacts with) 1078	NA	1113
	adjacent	168	increased	High	interacts with	1077 (interacts with) 1078	NA	1114
	non-adjacent	168	increased	High	interacts with	1078 (interacts with) 1080	NA	1115
1116-1252	non-adjacent	168	increased	High	interacts with	1078 (interacts with) 1079	NA	1116
	non-adjacent	168	increased	Moderate	interacts with	1080 (interacts with) 1079	NA	1117
	non-adjacent	169	disrupted	High	interacts with	1074 (interacts with) 1076	NA	1118
	adjacent	169	increased	High	interacts with	1076 (interacts with) 1081	NA	1119
	non-adjacent	169	increased	High	interacts with	1081 (interacts with) 1082	NA	1120
	adjacent	200	increased	High	interacts with	1181 (interacts with) 1187	High	1246
	adjacent	200	increased	High	interacts with	1182 (interacts with) 1192	High	1247
	adjacent	200	decreased	High	interacts with	1183 (interacts with) 1192	High	1248
	adjacent	200	increased	High	interacts with	1181 (interacts with) 1188	High	1249
	adjacent	200	increased	High	interacts with	1187 (interacts with) 1182	High	1250
	adjacent	200	increased	High	interacts with	1188 (interacts with) 1182	High	1251
1116-1252	adjacent	200	increased	High	interacts with	1192 (interacts with) 1193	High	1252
	adjacent	200	increased	High	interacts with	1189 (interacts with) 1213	High	1266
	adjacent	200	increased	High	interacts with	1190 (interacts with) 1213	High	1267
	adjacent	200	increased	Moderate	interacts with	1181 (interacts with) 1191	High	1294
	adjacent	200	increased	High	interacts with	1191 (interacts with) 1188	High	1295
	adjacent	200	increased	High	interacts with	1187 (interacts with) 1239	High	1296
	adjacent	200	increased	High	interacts with	1188 (interacts with) 1239	High	1297
	adjacent	200	abnormal	High	interacts with	1239 (interacts with) 1240	High	1298
	adjacent	200	abnormal	High	interacts with	1240 (interacts with) 1088	High	1299
	adjacent	200	increased	High	interacts with	1088 (interacts with) 1194	High	1300
	adjacent	200	functional change	High	interacts with	1194 (interacts with) 1239	High	1301
	adjacent	200	increased	High	interacts with	1191 (interacts with) 1239	High	1302
	adjacent	200	abnormal	High	interacts with	1240 (interacts with) 1189	High	1303
	adjacent	200	abnormal	High	interacts with	1240 (interacts with) 1183	High	1304
	adjacent	200	abnormal	Moderate	interacts with	1240 (interacts with) 1241	Moderate	1305
	adjacent	200	increased	Moderate	interacts with	1241 (interacts with) 1196	Moderate	1306
	adjacent	200	increased	Moderate	interacts with	1181 (interacts with) 1242	Moderate	1307
	adjacent	200	increased	Moderate	interacts with	1242 (interacts with) 1191	Moderate	1308
	non-adjacent	23	increased	Moderate	interacts with	25 (interacts with) 3	Low	1384
	non-adjacent	23	increased	High	interacts with	25 (interacts with) 285	Low	1385
	adjacent	289	decreased	High	interacts with	219 (interacts with) 221	High	1386
	non-adjacent	310	decreased	High	interacts with	219 (interacts with) 221	Moderate	1386
	adjacent	271	decreased	High	interacts with	219 (interacts with) 221	High	1386
	non-adjacent	25	decreased	High	interacts with	219 (interacts with) 221	Moderate	1386
	non-adjacent	23	decreased	High	interacts with	219 (interacts with) 221	Moderate	1386
	adjacent	64	increased	NA	interacts with	494 (interacts with) 496	NA	1645
	adjacent	64	increased	NA	interacts with	494 (interacts with) 495	NA	1646
	adjacent	64	increased	NA	interacts with	496 (interacts with) 413	NA	1647
	adjacent	64	decreased	NA	interacts with	495 (interacts with) 413	NA	1648
	adjacent	64	decreased	NA	interacts with	446 (interacts with) 520	NA	1649
1650-2161-2274	adjacent	64	decreased, morphological change	NA	interacts with	520 (interacts with) 406	NA	1650
	adjacent	271	decreased	NA	interacts with	277 (interacts with) 219	NA	1768
	adjacent	271	decreased	High	interacts with	221 (interacts with) 78	High	1769
	adjacent	289	decreased	High	interacts with	221 (interacts with) 78	High	1769
	adjacent	288		High	interacts with	1609 (interacts with) 1610	NA	1878
	adjacent	288		High	interacts with	1609 (interacts with) 1611	NA	1879
792-1880	adjacent	305		High	interacts with	1617 (interacts with) 1613	High	1880
792-1880	adjacent	289		High	interacts with	1617 (interacts with) 1613	High	1880
	adjacent	289		Low	interacts with	1613 (interacts with) 219	Low	1881
	adjacent	288		High	interacts with	1610 (interacts with) 1612	High	1932
	adjacent	288		High	interacts with	1611 (interacts with) 1612	High	1933
1934-2126	adjacent	288		High	interacts with	1612 (interacts with) 1613	High	1934
	adjacent	305		NA	interacts with	1613 (interacts with) 1614	NA	1935
	adjacent	307		High	interacts with	1613 (interacts with) 1614	Moderate	1935
	adjacent	288		High	interacts with	1613 (interacts with) 1614	High	1935
1936-2131	adjacent	288		High	interacts with	1612 (interacts with) 1614	High	1936
	adjacent	288		Moderate	interacts with	1614 (interacts with) 1615	Moderate	1937
	adjacent	288		High	interacts with	1615 (interacts with) 1616	High	1938
	adjacent	309		Moderate	interacts with	1691 (interacts with) 1692	Moderate	1986
	adjacent	309		High	interacts with	1692 (interacts with) 1693	Moderate	1987
	adjacent	309		High	interacts with	1693 (interacts with) 1694	Moderate	1988
	adjacent	309		High	interacts with	1694 (interacts with) 1695	High	1989
	adjacent	309		High	interacts with	1695 (interacts with) 1696	Moderate	1990
	adjacent	309		High	interacts with	1696 (interacts with) 679	High	1991
	adjacent	310		Moderate	interacts with	1697 (interacts with) 1698	Low	1993
	adjacent	310		Moderate	interacts with	1698 (interacts with) 1699	Low	1994
	adjacent	310		Moderate	interacts with	1699 (interacts with) 3	Low	1995
	adjacent	310	increased	Moderate	interacts with	944 (interacts with) 1697	Low	1996
	adjacent	323	decreased	High	interacts with	807 (interacts with) 1756	Not Specified	2072
	adjacent	323	increased	High	interacts with	227 (interacts with) 807	Not Specified	2073
2076-2166	adjacent	323	decreased	High	interacts with	1756 (interacts with) 1758	Not Specified	2076
2076-2166	adjacent	348	decreased	High	interacts with	1756 (interacts with) 1758	Moderate	2076
	non-adjacent	306		Moderate	interacts with	26 (interacts with) 1688	Low	2123
33-2124-2128	adjacent	307		High	interacts with	1614 (interacts with) 286	Moderate	2124
33-2124-2128	adjacent	344		Moderate	interacts with	1614 (interacts with) 286	Moderate	2124
	adjacent	307	decreased	High	interacts with	413 (interacts with) 1690	Moderate	2125
1934-2126	adjacent	307		Moderate	interacts with	1690 (interacts with) 1613	Low	2126
2127-2129	adjacent	307	decreased	Moderate	interacts with	286 (interacts with) 1688	Moderate	2127
33-2124-2128	adjacent	306		High	interacts with	1614 (interacts with) 1687	Moderate	2128
2127-2129	adjacent	306		Moderate	interacts with	1687 (interacts with) 1688	Low	2129
	adjacent	306		High	interacts with	26 (interacts with) 1614	High	2130
	adjacent	344		High	interacts with	26 (interacts with) 1614	NA	2130
	adjacent	477		High	interacts with	26 (interacts with) 1614	NA	2130
1936-2131	non-adjacent	307		Moderate	interacts with	1690 (interacts with) 1614	Moderate	2131
	adjacent	344	decreased	Moderate	interacts with	286 (interacts with) 1786	Low	2132
	non-adjacent	344		Moderate	interacts with	26 (interacts with) 1786	Low	2133
	adjacent	346	decreased	High	interacts with	36 (interacts with) 1789	NA	2144
	adjacent	346	decreased	Moderate	interacts with	1789 (interacts with) 1790	NA	2145
	adjacent	376	increased	NA	interacts with	1790 (interacts with) 1791	NA	2146
	adjacent	346	increased	High	interacts with	1790 (interacts with) 1791	NA	2146
	adjacent	346	increased	Low	interacts with	1791 (interacts with) 360	NA	2147
	adjacent	376	increased	NA	interacts with	1791 (interacts with) 360	NA	2147
1650-2161-2274	adjacent	349		High	interacts with	1798 (interacts with) 406	High	2161
	adjacent	348		High	interacts with	1799 (interacts with) 1756	Moderate	2162
2076-2166	adjacent	349	decreased	Moderate	interacts with	1756 (interacts with) 1798	Moderate	2166
	non-adjacent	346	decreased	High	interacts with	36 (interacts with) 1790	NA	2167
	adjacent	345		High	interacts with	26 (interacts with) 286	Moderate	2201
	adjacent	376	increased	NA	interacts with	25 (interacts with) 1790	NA	2260
	adjacent	345	decreased	Moderate	interacts with	286 (interacts with) 1800	Low	2273
1650-2161-2274	adjacent	348	abnormal	High	interacts with	1758 (interacts with) 406	High	2274
	adjacent	349		High	interacts with	1796 (interacts with) 1835	Moderate	2275
	adjacent	349		High	interacts with	1835 (interacts with) 1836	Moderate	2276
	adjacent	349		High	interacts with	1835 (interacts with) 1756	Moderate	2277
	adjacent	349		Moderate	interacts with	1836 (interacts with) 1837	Moderate	2278
675-2292	adjacent	349	decreased	High	interacts with	406 (interacts with) 360	High	2292
675-2292	adjacent	348	decreased	High	interacts with	406 (interacts with) 360	High	2292
	adjacent	349		High	interacts with	1837 (interacts with) 406	High	2293
	non-adjacent	376	increased	NA	interacts with	25 (interacts with) 1791	NA	2349
	non-adjacent	346	decreased	Moderate	interacts with	36 (interacts with) 1791	NA	2350
	adjacent	440	decreased	High	interacts with	1046 (interacts with) 1047	Not Specified	2580
	adjacent	440	decreased	High	interacts with	1050 (interacts with) 1972	Moderate	2581
	adjacent	440	increased	High	interacts with	1972 (interacts with) 1973	Moderate	2582
	adjacent	440	increased	High	interacts with	1973 (interacts with) 1076	Moderate	2583
	non-adjacent	440	increased	High	interacts with	1076 (interacts with) 1051	Not Specified	2584
	non-adjacent	440	increased	High	interacts with	1076 (interacts with) 1052	Not Specified	2585
	adjacent	443	increased	High	interacts with	1669 (interacts with) 155	High	2608
	adjacent	443	increased	Moderate	interacts with	185 (interacts with) 1980	Moderate	2609
	adjacent	443		Moderate	interacts with	1980 (interacts with) 1981	Moderate	2610
	adjacent	443		Moderate	interacts with	1981 (interacts with) 1172	Moderate	2611
	adjacent	443	increased	Moderate	interacts with	1172 (interacts with) 112	Moderate	2612
	adjacent	443	decreased	High	interacts with	112 (interacts with) 1457	High	2613
	adjacent	443		High	interacts with	1457 (interacts with) 1982	High	2614
	adjacent	445		High	interacts with	1985 (interacts with) 1986	Moderate	2627
	adjacent	445		NA	interacts with	1986 (interacts with) 1987	NA	2629
	adjacent	445		NA	interacts with	1987 (interacts with) 1988	NA	2630
	adjacent	445		NA	interacts with	1988 (interacts with) 1989	NA	2631
	adjacent	445		NA	interacts with	1989 (interacts with) 1990	NA	2632
	adjacent	445		NA	interacts with	1990 (interacts with) 1991	NA	2633
	adjacent	445	increased	High	interacts with	1065 (interacts with) 1985	Moderate	2665
	non-adjacent	445	increased	Moderate	interacts with	1065 (interacts with) 1986	Moderate	2666
	adjacent	323	abnormal	NA	interacts with	1758 (interacts with) 2032	NA	2692
	adjacent	323		NA	interacts with	2032 (interacts with) 360	NA	2693
	non-adjacent	443	increased	High	interacts with	1669 (interacts with) 1554	High	2728
	non-adjacent	443		High	interacts with	1554 (interacts with) 1980	High	2729
	non-adjacent	445	increased	High	interacts with	1065 (interacts with) 1991	Moderate	2730
	adjacent	465		Moderate	interacts with	2045 (interacts with) 748	Moderate	2736
	adjacent	465	increased	Moderate	interacts with	748 (interacts with) 2046	Moderate	2737
	adjacent	465		Moderate	interacts with	2046 (interacts with) 2047	Moderate	2738
	adjacent	465		Moderate	interacts with	2047 (interacts with) 2048	Moderate	2739
	adjacent	465		Moderate	interacts with	2047 (interacts with) 2049	Moderate	2740
	adjacent	465		Moderate	interacts with	2048 (interacts with) 2050	Moderate	2741
	adjacent	465		Moderate	interacts with	2049 (interacts with) 2050	Moderate	2742
	adjacent	465		Moderate	interacts with	2050 (interacts with) 350	Moderate	2743
	non-adjacent	305		NA	interacts with	1614 (interacts with) 1688	NA	2820
	non-adjacent	306		NA	interacts with	1614 (interacts with) 1688	NA	2820
	non-adjacent	307		NA	interacts with	1614 (interacts with) 1688	NA	2820
	non-adjacent	477		NA	interacts with	1614 (interacts with) 2082	NA	2828
	non-adjacent	440	increased	High	interacts with	1053 (interacts with) 2092	Low	2829
	non-adjacent	440	increased	High	interacts with	1054 (interacts with) 2092	Low	2830

## Sheet: Core KEs
Core KE	KE ID	KE type	KE title	Number of KERs connected to the KE	Number of AOPs that include the KE	AOP ID of AOPs that include the KE	Taxonomic Applicability
Yes	360-679	AO	Decrease population	15	16	23, 25, 29, 30, 122, 123, 102, 103, 310, 289, 346, 349, 348, 376, 323, 309	all species
Yes	330-337-406-527-675-1863-1991	AO	Impaired, fertility-reproduction	17	11	124, 19, 7, 51, 18, 64, 348, 349, 102, 103, 445	mice, human, rat
No	78	AO	Reduction, Cumulative fecundity and spawning	15	9	29, 25, 23, 30, 122, 123, 271, 310, 289	fathead minnow, Fundulus heteroclitus, Oryzias latipes
Yes	219	KE	Reduction, Plasma 17beta-estradiol concentrations	19	8	7, 25, 23, 122, 123, 271, 289, 310	rat, human, fathead minnow, Fundulus heteroclitus
Yes	27-742-1614	MIE	Decreased, Androgen receptor activity	19	8	19, 111, 288, 305, 306, 307, 344, 477
No	221	KE	Reduction, Plasma vitellogenin concentrations	19	8	25, 23, 30, 122, 123, 271, 289, 310	fathead minnow, Oryzias latipes, Danio rerio
Yes	111-748-1065-1181	MIE	Increased, Estrogen receptor activity	16	6	29, 112, 465, 167, 445, 200
Yes	446-808-1612-1690	KE	Decreased, testosterone	15	6	51, 18, 64, 124, 288, 307	human, rat, mouse
Yes	3	KE	Reduction, 17beta-estradiol synthesis by ovarian granulosa cells	13	6	7, 25, 23, 122, 123, 310	fathead minnow, Fundulus heteroclitus
No	285	KE	Reduction, Vitellogenin synthesis in liver	13	6	25, 23, 30, 122, 123, 310	Pimephales promelas, Fundulus heteroclitus, Oryzias latipes, Danio rerio
No	309	KE	Reduction, Vitellogenin accumulation into oocytes and oocyte growth/development	12	6	25, 23, 30, 122, 123, 310	fathead minnow, Oryzias latipes
Yes	286-1687	KE	Altered, Transcription of genes by androgen receptor	11	6	19, 307, 344, 345, 305, 306	human, rat, mouse
Yes	505-520-543-646-1758-1798	AO	Impaired, Spermatogenesis	8	6	64, 476, 74, 323, 348, 349	Vertebrates
Yes	792-1613	KE	Decreased, dihydrotestosterone	10	5	120, 288, 289, 305, 307
Yes	414-754-791-1050	KE	Increased, luteinizing hormone	10	5	51, 111, 120, 165, 440
Yes	26	MIE	Antagonism, Androgen receptor	6	5	306, 344, 345, 372, 477	human, rat, mouse, human and other cells in culture
Yes	531-690-970-1072	KE	Decreased, luteinizing hormone	10	4	102, 103, 168, 169
Yes	413	KE	Reduction, Testosterone synthesis in Leydig cells	8	4	51, 18, 64, 307	rat, human, mouse
Yes	1688	AO	anogenital distance (AGD), decreased	6	4	305, 306, 307, 476	human, rat, mouse
Yes	530-689-969-1071	KE	Decreased, gonadotropin releasing hormone	6	4	102, 103, 168, 169
Yes	112-1046	MIE	Decreased, Estrogen receptor activity	5	4	30, 443, 165, 440	human, rat, mouse
Yes	1076	KE	Increased, circulating estrogen levels	8	3	168, 169, 440
Yes	240-348-809	AO	Malformation, Male reproductive tract	7	3	19, 18, 124	human, rat
Yes	1756	KE	Decreased, plasma 11-ketotestosterone level	6	3	323, 349, 348	teleost fish, Order carcharhiniformes, mammals
Yes	415-744	KE	Increased, hyperplasia Leydig cell	6	3	51, 111, 120
Yes	36-408-964	MIE	Inhibition, Aromatase	5	3	25, 346, 7	Vertebrates, rat, human, zebra fish
Yes	790-1617	MIE	Inhibition, 5-alpha-reductase	3	3	120, 289, 305
Yes	227	MIE	Activation, PPAR alpha	3	3	18, 51, 323	rat, mouse, human
No	1078-1192	KE	Hyperplasia, Mammary gland	7	2	168, 200
Yes	25	MIE	Agonism, Androgen receptor	6	2	23, 376	fathead minnow, medaka
No	1791	KE	Increased, Male Biased Sex Ratio	6	2	346, 376
Yes	532-971-1074-1695	KE	Impaired Ovulation	5	2	168, 169
No	1075	KE	prolonged, estrus	5	2	168, 169
No	1047	KE	Increased, secretion of GnRH from hypothalamus	5	2	165, 440
No	129-1986	KE	Decreased, gonadotropins	5	2	23, 445
No	1790	KE	Increased, Differentiation to Testis	5	2	346, 376
No	1052	KE	Hyperplasia, ovarian epithelium	4	2	165, 440
No	800	KE	Decreased, Aromatase (Cyp19a1) mRNA	4	2	122, 123
No	799	KE	Increased, HIF-1 heterodimer	4	2	122, 123
No	772-1069	KE	Increased, hyperplasia glandular epithelial cells of endometrium	4	2	112, 167
No	692	KE	Reduced, Maturation inducing steroid receptor signalling, oocyte	4	2	102, 103
No	691	KE	Reduced, Maturation inducing steroid, plasma	4	2	102, 103
No	447	KE	Reduction, Cholesterol transport in mitochondria	4	2	51, 18
No	807	KE	Decreased, cholesterol	4	2	124, 323
No	687	KE	Reduced, Prostaglandin E2 concentration, hypothalamus	4	2	102, 103
No	1079-1193	AO	Increased, Breast Cancer	3	2	168, 200
No	1053	AO	Promotion, ovarian adenomas	3	2	165, 440
No	773-1070	AO	Increased, Endometrial adenocarcinomas	2	2	112, 167
No	745	AO	Increase, Leydig cell tumors	2	2	111, 120
No	79	MIE	Inhibition, Cyclooxygenase activity	2	2	103, 102
No	1240	KE	Altered, Protein Production	5	1	200
No	1239	KE	Altered, Gene Expression	5	1	200
No	1051	KE	Hyperplasia, ovarian stromal cells	5	1	165
No	1191	KE	Increased, Non-genomic signaling	4	1	200
No	1188	KE	Increased, ER binding to T.F. to DNA (non-classical pathway)	4	1	200
No	1054	AO	Promotion, ovarian granular cell tumors	3	1	165
No	2050	KE	Increase, developmental abnormalities	3	1	465
No	2047	KE	Delay, Ovarian maturation	3	1	465
No	1835	KE	Cortisol and 11Œ≤-(OH) testosterone decreased	3	1	349
No	1187	KE	Increased, ER binding to DNA (classical pathway)	3	1	200
No	1182	KE	Increase, Cell Proliferation (Epithelial Cells)	3	1	200
No	1049	KE	Increased, secrection of FSH from anterior pituitary	3	1	165
No	1056	KE	Decrease, E2 blood concentrations at hypothalamus	3	1	165
No	310	KE	Alteration, Wnt pathway	3	1	19
No	1980	KE	Increased micro RNA expression	3	1	443
No	274	KE	Reduction, Testosterone synthesis by ovarian theca cells	3	1	23
No	2032	AO	Viable offspring, decreased	2	1	323
No	2092	AO	Promotion, Ovarian Cancer	2	1	440
No	405	AO	irregularities, ovarian cycle	2	1	7
No	1786	AO	Nipple retention (NR), increased	2	1	344
No	1669	MIE	Increased, DNA damage and mutation	2	1	443
No	1609	MIE	Inhibition, Cytochrome P450 enzyme (CYP17A1) activity	2	1	288
No	494	MIE	Glucocorticoid Receptor Agonist, Activation	2	1	64

## Sheet: Core KER
Core KER	KER ID	KER title	Number of times KER is in network/Number of AOPs that include the KER	AOP ID of AOPs that include the KE	Taxonomic Applicability
No	94	Reduction, Cumulative fecundity and spawning leads to Decrease population	7	122, 30, 123, 25, 23, 310, 289	fathead minnow
Yes	5	Reduction, 17beta-estradiol synthesis by ovarian granulosa cells leads to Reduction, Plasma 17beta-estradiol concentrations	6	25, 123, 7, 310, 122, 23	human, mouse, rat, fathead minnow, Fundulus heteroclitus
No	255	Reduction, Plasma vitellogenin concentrations leads to Reduction, Vitellogenin accumulation into oocytes and oocyte growth/development	6	23, 30, 310, 122, 123, 25	fathead minnow, Oryzias latipes
No	315	Reduction, Vitellogenin synthesis in liver leads to Reduction, Plasma vitellogenin concentrations	6	23, 310, 122, 123, 30, 25	fathead minnow
No	337	Reduction, Vitellogenin accumulation into oocytes and oocyte growth/development leads to Reduction, Cumulative fecundity and spawning	6	310, 123, 23, 25, 30, 122	fathead minnow, Oryzias latipes
No	252	Reduction, Plasma 17beta-estradiol concentrations leads to Reduction, Vitellogenin synthesis in liver	5	310, 123, 23, 25, 122	fathead minnow
No	1386	Reduction, Plasma 17beta-estradiol concentrations leads to Reduction, Plasma vitellogenin concentrations	5	289, 310, 271, 25, 23	fathead minnow, Fundulus heteroclitus
Yes	33-2124-2128	Decreased, Androgen receptor activity leads to Altered, Transcription of genes by androgen receptor	4	19, 307, 344, 306	human, mouse, rat, human and other cells in culture
Yes	439-2125	Reduction, Testosterone synthesis in Leydig cells leads to Decreased, testosterone	4	64, 51, 18, 307	rat, human, mice
Yes	675-2292	Impaired, fertility-reproduction leads to Decrease population	4	103, 102, 349, 348
Yes	691-1108	Decreased, gonadotropin releasing hormone leads to Decreased, luteinizing hormone	4	103, 102, 168, 169
Yes	1935	Decreased, dihydrotestosterone leads to Decreased, Androgen receptor activity	3	305, 307, 288	mammals, human, mouse, rat
Yes	2130	Antagonism, Androgen receptor leads to Decreased, Androgen receptor activity	3	306, 344, 377
Yes	2820	Decreased, Androgen receptor activity leads to AGD, decreased	3	305, 306, 307
Yes	1650-2161-2274	Impaired, Spermatogenesis leads to Impaired, fertility-reproduction	3	64, 349, 348	rodents, teleost fish
Yes	266-405-808	Malformation, Male reproductive tract leads to Impaired, fertility-reproduction	3	19, 18, 124	rat, human, mice
Yes	792-1880	Inhibition, 5-alpha-reductase leads to Decreased, dihydrotestosterone	3	120, 305, 289
No	2076-2166	Decreased, 11KT leads to Impaired, Spermatogenesis	3	323, 348, 349	teleost fish
No	438	Reduction, Cholesterol transport in mitochondria leads to Reduction, Testosterone synthesis in Leydig cells	2	51, 18
No	689	Inhibition, Cyclooxygenase activity leads to Reduced, Prostaglandin E2 concentration, hypothalamus	2	102, 103
No	690	Reduced, Prostaglandin E2 concentration, hypothalamus leads to Reduced, Gonadotropin releasing hormone, hypothalamus	2	102, 103
No	692	Reduced, Luteinizing hormone (LH), plasma leads to Reduced, Maturation inducing steroid, plasma	2	102, 103
No	693	Reduced, Maturation inducing steroid, plasma leads to Reduced, Maturation inducing steroid receptor signalling, oocyte	2	103, 102
No	731	Increase, Hyperplasia (Leydig cells) leads to Increase, Leydig cell tumors	2	120, 111
No	800	Increased, HIF-1 heterodimer leads to Decreased, Aromatase (Cyp19a1) mRNA	2	123, 122
No	801	Decreased, Aromatase (Cyp19a1) mRNA leads to Reduction, 17beta-estradiol synthesis by ovarian granulosa cells	2	122, 123
No	1089	Increased, secretion of GnRH from hypothalamus leads to Increased, secretion of LH from anterior pituitary	2	440, 165	human, rat, mice, cow
No	1093	Hyperplasia, ovarian epithelium leads to Promotion, ovarian adenomas	2	440, 165
No	1094	Hyperplasia, ovarian stromal cells leads to Promotion, ovarian granular cell tumors	2	165, 440
No	1109	Decreased, LH Surge from anterior pituitary leads to interruption, Ovulation	2	168, 169
No	1110	Decreased, LH Surge from anterior pituitary leads to prolonged, estrus	2	169, 168
No	1111	prolonged, estrus leads to Increased, circulating estrogen levels	2	169, 168
No	1769	Reduction, Plasma vitellogenin concentrations leads to Reduction, Cumulative fecundity and spawning	2	271, 289	fish
No	2146	Increased, Differentiation to Testis leads to Increased, Male Biased Sex Ratio	2	376, 346	Odontesthes bonariensis, Oreochromis niloticus, zebrafish, fathead minnow
No	2147	Increased, Male Biased Sex Ratio leads to Decrease, Population growth rate	2	346, 376	zebrafish, Sphenodon punctatus, Strigops habroptilus, Lacerta vivipara
No	1116-1252	Hyperplasia, Mammary gland leads to Increased, Adenomas/carcinomas (mammary)-Hyperplasia, Mammary gland leads to Increased, Adenomas/carcinomas (mammary)	2	168, 200
No	1934-2126	Decrease, testosterone level leads to Decrease, DHT level-reduction, testosterone levels leads to Decrease, DHT level	2	288, 307
No	1936-2131	Decrease, testosterone level leads to Decrease, AR activation-reduction, testosterone levels leads to Decrease, AR activation	2	288, 307
No	2127-2129	Altered, Transcription of genes by AR leads to AGD, decreased-decrease, transcription of genes by AR leads to AGD, decreased	2	307, 306
No	45-396	Inhibition, Aromatase leads to Reduction, 17beta-estradiol synthesis by ovarian granulosa cells-reduction in ovarian granulosa cells, Aromatase (Cyp19a1) leads to Reduction, 17beta-estradiol synthesis by ovarian granulosa cells	2	25, 7
No	608-807	Reduction, testosterone level leads to Malformation, Male reproductive tract-Decreased, Testosterone leads to malformed, Male reproductive tract	2	18, 124	rat, human, mice
No	745-794	Increased, Luteinizing hormone (LH) leads to Increase, Hyperplasia (Leydig cells)-Increased, Leutinizing hormone (LH) leads to Increase, Hyperplasia (Leydig cells)	2	111, 120
No	771-1107	Increase, Hyperplasia (glandular epithelial cells of endometrium) leads to Increase, Endometrial adenocarcinomas-Increased, Hyperplasia (glandular epithelial cells of endometrium) leads to Increased, adenosquamous carcinomas of endometrium	2	112, 167
